# Supplementary material for: Zoonotic and reverse zoonotic transmission of viruses between humans and pigs
Source: APMIS. 2021 Oct 18;129(12):675–93. doi: 10.1111/apm.13178 (PMC9297979; doi:10.1111/apm.13178)
Supplement: Supplementary file 2 — Table S2. Highlights of collected data based on the framework of factors in Table S1, which is used to inform viral transmission direction in Table 1. Distinctions are drawn between humans and pigs where appropriate. [file APM-129-675-s001.xlsx]

## Sheet: Supplementary Table 2
Virus	Taxonomic family (a)	Virion (b)	Genome (c)	Infection and occurrence		Genetic diversity	Clinical signs		Attachment to host cells		Pathogenesis		Viral shedding and viremia		Host immune response and viral immune evasion		Vaccine		Host range (d)	Nucleotide substitution rate (x10^-3) (e)
				Human	Swine		Human	Swine	Human	Swine	Human	Swine	Human	Swine	Human	Swine	Human	Swine
Banna (BAV)	Seadornavirus; Reoviridae.	Non-enveloped.	dsRNA, 12 segments.	Isolated from cerebrospinal fluid and serum (157, 255). Endemic in Southeast Asia (157).	Unknown prevalence. Isolated from serum (256).	Group A (subgroup A1 and A2), B (subgroup B1 and B2) and C (159). Segment 7 of genotype A and B shares 72% amino acid homology and segment 9 shares 41%, whilst all other proteins among BAV isolates share 83-100% homology (157).	Fever and encephalitis (255, 257).	Undocumented.	Outer-capsid protein (V9) is involved in attachment to host cell surface and internalization. It is suggested that VP9 trimers bind host receptors and initiate endocytosis (demonstrated in mosquito cell line (C6/36)) (258).		Indication of formation of viral inclusion bodies in the cytoplasm that are thought to be the main site of replication (in mosquito cell line (C6/36)) (158).		Undocumented.		Termination of host cell protein synthesis has been demonstrated in mosquito cell line C6/36 (158). VP9 is likely the target of neutralizing antibodies (158).		Unavailable.		3	Subgroup A1: 2.282. Subgroup A2: 0.1803 (257).
Cache Valley (CVV)	Orthobunyavirus; Bunyavidae.	Enveloped.	(-)ssRNA, 3 segments.	Isolated from cerebrospinal fluid (162). Antibody prevalence ranging from 3% to 19% in endemic regions (164).	Serological evidence of natural infections (259).	Lineage 1 and lineage 2 nucleotide differences are 3.1% for S segment and 7% for M segment (164).	Fever or severe sporadic cases with encephalitis or meningitis and associated congenital defects (162, 164, 165, 259).	Undocumented.	Undocumented.		Targets central nervous system (260).	Undocumented.	Viremia was detected 7 days after onset of fever in a human patient (260).	Undocumented.	Neutralizing antibodies develop (164, 165, 260).		Unavailable.		20	Undocumented.
Chandipura (CHPV)	Vesiculovirus; Rhabdoviridae.	Enveloped.	(-)ssRNA, non-segmented.	Serological evidence of natural infections (167). Outbreaks in Andhra Pradesh, India in 2003 (case-fatality rate 55.6%) and Gujarat State, India, in 2004 (case-fatality rate 78.3%) (261, 262).	Serological evidence of natural infections (167).	West African sub-clade 1 (WA1), West African sub-clade 2 (WA2) and Indian clade (In) (263).	Acute encephalitis: high fever followed by seizures, altered sensorium, diarrhea and vomiting followed by death in majority of the cases (167).	Undocumented.	Proposed to enter host cells through clathrin-mediated endocytosis due to interaction with cortactin and intersectin 1 along with different types of actin (ACTA1, ACTB, and ACTC1) and dynamin (DNM1 and DNM2) proteins (264).		Virus enters into the neuronal tissues and induce an acute infection of the CNS (265). Demonstrated to replicate in CNS in mice (167).		Isolated from blood samples from infected patients (262).	Undocumented.	Elevated levels of interleukin (IL)-2, IL-6, interferon (IFN)-γ and tumor necrosis factor (TNF)α were observed in CHPV infected children (266).	Undocumented.	Vaccine and antivirals in development (167).	Unavailable.	6	Spike protein: 6.577 (263).
Eastern equine encephalitis (EEEV)	Alphavirus; Togaviridae.	Enveloped.	(+)ssRNA, non-segmented.	Occasional occupational exposure in Americas with 223 cases reported to the Centers for Disease Control and Prevention (CDC) between 1955 and 1993 (202, 203).	Few detected outbreaks and serological surveys can detected neutralizing antibodies in up to 20% of a tested population (203-205).	Lineage I (strains from North America (NA-EEEV)) and Lineages II-IV (strains from Central and South America (SA-EEEV)) (201, 206). NA-EEEV strains are genetically highly conserved (143).	Can be asymptomatic or with fever, malaise, arthralgia, and myalgia or severe encephalitis with case-fatality rate at approx. 33% (202, 207). Mild to severe long-term neurologic deficits occur in approx. 35% of the survivors (202).	Nursing pigs are most severely affected. Clinical signs include incoordination, depression, seizure, vomiting, low fever, and 80% case-fatality rate in one outbreak (205).	Suggested to enter host cells by binding to the host receptor TIM-1 (208).		Virus replication occurs in immune cells, especially dendritic cells. Infected dendritic cells may transport the virus to the regional lymph nodes where it replicates, allowing virus to invade specific extraneural tissues and central nervous system (43, 202).		Humans are dead-end hosts due to low viremia (143, 202).	Viremia lasts for 7 days post inoculation and EEEV can be recovered from oropharyngeal, rectal, and tonsils swabs (43).	Inhibition of the antiviral effects of IFN by the capsid protein (209). Neutralizing antibodies develop (143, 203).		Inactivated vaccine based on an NA-EEEV strain used in horses and humans (does not induce significant neutralizing antibodies to SA-EEEV) (143).	Equine vaccines of avian origin can be administered (210).	28	SA EEEV: 0.12 NA EEEV: 0.27 (206).
Encephalomyocarditis (EMCV)	Cardiovirus; Picornaviridae.	Non-enveloped.	(+)ssRNA, non-segmented.	Isolated from humans, but occurrence is rare with no association of infection from swine (168, 267). Serological evidence in 2.3-15% of healthy people (268).	Infection not uncommon and isolated from pigs (269, 270). Seroprevalence in Korean pig population was 9.1% (270). Experimental infection of pigs (169). Epizootic in Panama in 1958 (271).	Serotype EMCV-1 and EMCV-2 (51). Genetic clustering of isolates from pigs associated with geographical location (270).	Most human cases are asymptomatic and/or unrecognized, but can develop febrile illness, nausea, headache and dyspnea (268).	Acute focal myocarditis with sudden death (271). Case-fatality rate in piglets before weaning can rise to 100%, but risk decreases with age (268).	Main receptor unknown, but sialoglycoproteins identified as attachment co-factors: VCAM-1 on murine vascular endothelial cells, sialoglycoprotein on HeLa and K562 cells, and sialyated glucophorin A on red blood cells (268). Attachment is likely strain-specific (272).		Undocumented.	Spread from tonsils to target organs by infected circulating monocytes. Main target organ is heart, but EMCV can be isolated from brain, spleen, intestine, pancreas, liver, kidney, lungs and lymph node. Induces necrotic cell death (268).	Viremia for at least 7 days (virus was isolated from serum collected 3 and 7 days after onset of symptoms in two patients) (268).	Viremia from day 1-3 after experimental inoculation (169).	NFkB activation induces inflammatory responses and inhibit apoptosis. However, uncontrolled inflammatory response may contribute to virulence (demonstrated in mice experiments) (268).		Unavailable.	Inactivated vaccine (in the USA) (273).	30	VP1 gene (external structural protein): 1.61 (125).
Foot and Mouth Disease (FMDV)	Aphthovirus; Picornaviridae.	Non-enveloped.	(+)ssRNA, non-segmented.	One proven case of natural infection and occurrence is extremely rare (170-172).	Natural infection (170). Endemic in many countries, including much of Africa, Asia, and South America (172). Epidemic in the UK in 2001 and 2007 (274, 275). Infection does not persist like in 'carrier' ruminant animals (276).	Highly genetically diverse with 7 serotypes A, O, C, SAT-1, SAT-2, SAT-3 and Asia-1 (277, 278). Serotype O topotype CATHAY is pig-adapted and evolved independently (278). Asia-1 rarely infects pigs, but a novel recombinant strain between Asia-1 strains infecting cows was isolated from a pig (279).	Mild and self limiting, mainly uncomfortable tingling blisters on the hands and fever, sore throat, and blisters on feet, mouth and tongue can develop (172).	Formation of vesicles in and around the mouth, fever, general depression/dullness, reduced feed intake, occasional inability to maintain body temperature, and even mortality (269).	Undocumented.	Capsid protein VP1 attaches to Arg-Gly-Asp (RGD)-dependent integrins of αv subgroup to initiate infection, but some strains can utilize non-RGD receptor recognition sites (280).	Undocumented.	Oropharyngeal tonsils and area are the primary site of infection and replication, or skin in case of virus entry through damaged integument. Spread to lymph node and circulation (269, 281).	Undocumented.	Incubation period between 1-3 days, but up to 9 days (269). Virus shedding from oropharyngeal tonsils and ruptured vesicles (170, 281). Viremia precedes vesicular lesions 24 hours after infection (281).	Undocumented.	Infection reduces T cell function and response by increasing IL-10 and reducing MHC class I expression (269, 282). Natural killer cell activity impaired (283). Strong mucosal IgA response produced (284).	Unavailable.	Current vaccines are inactivated whole virus preparations of a particular strain (must be matched to the specific type and subtype of virus causing the outbreak) (269, 277).	72	VP1 gene serotype A: 1.4, serotype C: 0.73, serotype O: 1.3 (121).
Getah (GETV)	Alphavirus; Togaviridae.	Enveloped.	(+)ssRNA, non-segmented.	Serological evidence of natural infection and seroprevalence of 0.6% in humans, despite 41% seroprevalence in local swine herds (285, 286).	Present in some areas of Eurasia and endemic in some districts in Japan (284). Group III is responsible for most viral epidemics among domestic animals (288). Co-isolated with GETV (share same vector species) (214).	Group I-IV, but Group III has completely replaced the original GETV populations (Group I and II) (288). Isolates from mosquito, horse or pig did not exhibit vector or host specificity with high sequence homology (288, 289). Isolate from pig shared 98.6% sequence homology with isolate from horse in same geographical location (289).	Likely asymptomatic or mild fever (285, 290).	Miscarriage in pregnant sows (174, 285, 291). Newborn piglets exhibit depression, tremors, yellowish-brown diarrhea, and 100% case-fatality rate (292).	E2 protein mediates viral entry into host cells, but host cell receptor unknown (288).		Undocumented.	Virus can be isolated from the placenta, amniotic fluid, and fetal organs, likely due to spread of virus into the blood and various hematolymphoid organs (175, 287, 293).	Undocumented.	Viremia present for 2-3 days in inoculated piglets and for 3 days in pregnant sows (175).	Undocumented.	Develop serum neutralizing antibodies after 6 days (294).	Unavailable.	Triple live-attenuated vaccine for GETV, JEV and porcine parvovirus for swine in Japan (214).	5	E2 gene: 0.347 (288).
Hepatitis E (HEV)	Orthohepevirus; Hepeviridae.	Non-enveloped and quasi-enveloped forms (345).	(+)ssRNA, non-segmented.	Approx. 20 million individuals infected, leading to 44,000 deaths each year (346).	Endemic in pig populations (103). Experimental infection of pigs with human HEV (104, 105).	Genotypes 3 and 4 infect humans and pigs (347). High genetic homology between swine and human HEV strains (104, 105).	Asymptomatic or fever, nausea, abdominal pain, loss of appetite, vomiting, hepatomegaly, jaundice, itching, pale stools, and darkened urine (103). Case-fatality rate approximately 2%; but can exceed to 20% in pregnant women in some regions (103).	Subclinical (104).	Unknown, but several host factors are involved in cell attachment and/or entry e.g. Heparan Sulfate Proteoglycans and Glucose-Regulated Protein 78 (348).		Replicates in the cytoplasm of hepatocytes, small intestine, colon and lymph nodes (349).		Feces (103). Viremia during incubation period and early symptomatic phase (102).	Feces for 3-7 weeks and viremia lasts 1-2 weeks (103, 350, 351).	Antibodies against HEV is produced in both swine and humans (352). Immunosuppressed patients can develop chronic or persistent HEV infection (103).		Antiviral drugs and vaccine licensed in China (virus-like particle comprising the E2 domain of HEV1 capsid protein) (103).	Unavailable.	18	Genotype 1-4 structural protein 1.13 (353).
Influenza A (IAV)	Alphainfluenzavirus; Orthomyxoviridae.	Enveloped.	(-)ssRNA, 8 segments.	Annual epidemics and past pandemics (354).	Endemic worldwide (12, 355).	Surface proteins are highly diverse as a result of reassortant IAV exchange between humans and swine (12).	Acute respiratory disease symptoms; headache, fever, coughing, muscle pain, and nausea. Severe cases are often associated with influenza pneumonia or secondary viral-bacteria pneumonia, most commonly with Streptococcus pneumoniae, Staphylococcus aureus, and Haemophilus influenzae (356, 357).	Similar clinical manifestations as humans and risk of secondary bacterial infections (358, 359).	Viral envelope protein hemagglutinin binds to host cell receptor N-acetyl-neuraminic (sialic) acid (SA). IAV of avian origin prefer α-2,3-linked SA receptors and IAV of human and swine origin have highest affinity α-2,6-linked SA receptors. Human and swine have a similar distribution of α-2,6-linked and α-2,3-linked SA receptors (360, 361).		Acute infection of respiratory epithelium, infiltration of lungs with neutrophils and cytokines resulting in lung inflammation (359). Damage to alveolar epithelium can cause respiratory dysfunction (362).		Respiratory shedding: 5-7 or 14 days in infants and children (357). Viremia rarely occurs in uncomplicated influenza infections (357).	Respiratory shedding observed after 1 day (363).	Immune responses and appear to be similar between humans and pigs (364). Secretion of antiviral factors, including type 1 IFN, which induce several interferon stimulated genes (ISGs) and activate different protective mechanisms e.g. 2’5’-oligoadenylate synthetase (OAS) which degrades IAV RNA in the cytosol and proinflammatory cytokines. Antibodies are induced quickly upon infection (365). Immune …		Annual seasonal vaccines containing both type A and type B. Antivirals: neuraminidase inhibitors (365).	Whole inactivated vaccines, based on H1N1 and/or H3N2 and/or H1N2 (369).	19	IAV of human origin: 5.72 (HA gene) (370) and 1.8 (NP gene) (121). IAV of swine origin (NP gene): 1.5 (121).
Influenza C (ICV)	Gammainfluenzavirus; Orthomyxoviridae.	Enveloped.	(-)ssRNA, 7 segments.	Common infection but isolation of ICV is infrequent due to antibody development in early life with seroprevalence at 90% by 7-10 years of age (111, 112, 192).	Serological evidence and isolation of ICV from natural infection (113). Experimental infection with both human and pig-derived ICV (113).	Isolated from swine are closely related to human ICV isolates (111, 371). Adaptation of ICV was greatest towards humans (371). Novel reassortant ICV can spread quickly through human populations (372).	Mild upper respiratory illness, with fever, rhinorrhea, and cough (especially in children under 2 years of age). Severe cases are associated with bronchitis and pneumonia in the lower respiratory tract (192, 373).	Difficulty in breathing and increase in nasal secretion (experimental infection) (113).	ICV glycoprotein, Hemagglutinin-Esterase-Fusion (HEF), binds to the host cell receptor, N-acetyl-9-O-acetylneuraminic acid (regardless of whether the receptor is α-2,3 or α-2,6 linked) (374).		Replication in the upper respiratory tract and damage to respiratory epithelium is likely minimal (374).		Children shed respiratory secretions for more than 9 days (373).	Respiratory secretions up to day 5 post infection (113).	Cross-reactivity of antibodies between antigenic variants (112, 133). ICV NS1 similarly inhibits the RIG-I-mediated IFN signaling as IAV NS1 (375).		Unavailable.		3	HE gene: 0.52 (372).
Japanese encephalitis (JEV)	Flavivirus; Flaviviridae.	Enveloped.	(+)ssRNA, non-segmented.	Isolated from the brain of a fatal case (143). Endemic in certain countries with 68,000 clinical cases annually, mostly in children (211).	Maintains enzootic cycle (213). Co-isolated with GETV (214).	Highly conserved genotypes (GI-GV) based on E protein gene (215). GI replacing GIII as dominant genotype with 30 amino changes (<1% difference) (216).	Can be mild (fever and headache) or subclinical. But the case-fatality rate amongst symptomatic cases can be up to 30%, and 30–50% of survivors have permanent neurologic deficits (212). Severe disease is characterized by rapid onset of high fever, headache, neck stiffness, disorientation, coma, seizures, spastic paralysis and ultimately death (212).	Subclinical or stillbirths and abortion may occur and piglets may develop neuroinvasive disease (217).	JEV E-glycoprotein mediates its attachment to the host cell receptors (218). PLVAP (Plasmalemma vesicle associated protein) and GKN3 (Gastrokine3) host receptors in the brain epithelium (218). JEV enters various cell types and the host receptors are thought to be cell-type dependent (218, 219).		General for flaviviruses: Initiate replication in keratinocytes in skin, followed by transfer to the lymph nodes within dendritic cells before transfer to the circulation where it spreads to CNS (220-222).		Humans are dead-end hosts since the level of viremia is insufficient for mosquito transmission (143).	High and prolonged viremia lasting 2-4 days (44, 45). Shed in oronasal secretions (47).	Upregulation of interfering RNA leads to suppression of NF-κB activity and disruption of antiviral Jak-STAT signaling, but JEV strain specific (223). Cross‐protection based on serum from humans vaccinated with genotype 3 inactivated vaccines demonstrated cross‐neutralizing responses to genotypes 1–4 (220).	Attenuated inflammatory response limits neurological disease (224). Cross-neutralizing antibodies can respond to JEV if previously infected with closely related flaviviruses (225).	Inactivated vaccine, live attenuated vaccine (in Japan), and chimeric vaccine (in Thailand and Australia) (220).	Inactivated mouse brain-derived vaccine (in Japan) and live attenuated vaccine (in Japan) (220).	20	E gene: 0.35 (121).
Louping ill (LIV)	Flavivirus; Flaviviridae.	Enveloped.	(+)ssRNA, non-segmented.	Very few reported cases, mostly among laboratory personnel or other people who have close contact with infected animals (e.g. butchers and veterinarians) (176, 295).	Isolated from the brain of naturally infected piglets (296).	Genotype 1-4 in Great Britain (176).	Asymptomatic or develop influenza-like illness with fever, headache and some muscle stiffness (176, 295).	Febrile illness which can progress to fatal encephalitis (176).	Undocumented.		Undocumented.	Predilection for brain stem and can cause neuron necrosis, neuronophagia and lymphoid perivascular cuffing (296, 297).	Undocumented.		Undocumented.		Unavailable.		7	E gene: 0.098 (121).
Menangle (MenPV)	Rubalavirus; Paramyxoviridae.	Enveloped.	(-)ssRNA, non-segmented.	Serological evidence of natural infections (two workers from the 1997 outbreak) (59, 60).	Only one outbreak in pig farm in Australia in 1997 (59).	MenPV isolated from a bat and pig shared 94% nucleotide homology (62).	Fever, headache and rash (59, 60).	Reproductive failure (59).	Undocumented.		Undocumented.	Secondary lymphoid organs (tonsil, lymph nodes) and intestine were identified as major sites of viral replication and dissemination (61).	Undocumented.	Viremia of short duration and low titer in experimental infected pigs. Incubation period: 2–3 days. Shedding in nasal and oral secretions, feces and urine, typically for less than 1 week (61).	Undocumented.	Development of neutralizing antibodies after experimental infection (61).	Unavailable.		16	Undocumented.
Nipah (NiV)	Henipavirus; Paramyxoviridae.	Enveloped.	(-)ssRNA, non-segmented.	Epidemic outbreak of NiV-Malaysia (NiV-M) from swine in Malaysia, 1999 (10). Annual endemic of NiV-Bangladesh (NiV-B) in Bangladesh and India since 2001 (226). Experimental infection with NiV-M isolated from human, 1999 in human airway epithelial cells and NiV-B in tracheal/bronchial epithelial human model (41, 227).	Epidemic outbreak of NiV-M in Malaysia, 1999 (10). Experimental infection with NiV-B isolated from human, 2008 and NiV-M isolated from human, 1999 (41, 147, 150, 228, 229).	NiV-M isolated from humans, swine, and bats shared 99% nucleotide homology (152). NiV-M shared 91.8% nucleotide homology to NiV-B isolated from humans in Bangladesh, 2004 (39). NiV-B isolated from humans in India, 2018 shared 96.15% nucleotide homology to Bangladesh isolates forming distinct phylogenetic clade and shares 99.7%-100% nucleotide homology to NiV-B isolated from local Pteropus fruit b…	NiV-M can cause severe encephalitis and some respiratory illness (<30% of cases) with 40% case-fatality rate (10, 134). NiV-B can cause severe encephalitis and respiratory illness (>70% of cases) with 70-100% case-fatality rate (134, 230).	NiV-M can cause asymptomatic infection or severe respiratory illness and encephalitis with 1-5% case-fatality rate (10). NiV-B caused asymptomatic infection (150).	NiV glycoprotein (G) attaches to cell receptors ephrin-B2 and ephrin-B3 (reviewed in 231). NiV-B and NiV-M attachment glycoproteins share 96% amino acid homology (39). Humans express higher levels of ephrin-B2 receptor on primary epithelial cells in lungs than swine (41).		NiV-M induced systemic endothelial infection accompanied by vasculitis, thrombosis, ischemia and necrosis in central nervous system and necrotizing lesions in the periarteriolar sheaths and lymphoid depletion in spleen (232). NiV-B replicated more efficiently in the tracheal/bronchial epithelial human model compared with NiV-M (227).	NiV-M replicates in olfactory and respiratory epithelial cells, cranial nerves to invade central nervous system, and immune cells, initiate viremia, spread to reticuloendothelial system and replicate in endothelial cells of the blood/lymphatic vessels and smooth muscle cells of the blood vessels (228). NiV-B invaded CNS through infected monocytes or lymphocytes in blood and/or lymphatic vessels. …	NiV-M isolated from 30% throat swabs, 15% urine, 5% nasal swab but transmission undocumented (42). NiV-B higher oral shedding than NiV-M with transmission (233).	NiV-M oronasally (228). NiV-B oronasally and rectally (150).	NiV proteins inhibit IFNα/β signaling, suppresses antiviral cytokine production and suppression of MHC-I expression in immune cells, allowing viral spread and persistence (234).	NiV-M infects immune cells, which influences development of humoral immune response (235).	Unavailable.		27	NiV-M: 11.43, NiV-B: 6.50 (236).
Norovirus (NoV)	Norovirus; Caliciviridae.	Non-enveloped.	(+)ssRNA, non-segmented.	Global epidemics of human infecting NoV (huNoV) genogroup II (GII) mostly by polymerase (P)-types GII.P4 and GII.P17 (323, 324). Persistent infections in population. Experimental infection in human volunteers with huNoV-GII.P2 and GII.P4 (140, 141). No evidence of porNoV infections in humans (86).	Asymptomatic endemics of swine infecting NoV (porNoV) GII.P11, GII.P18, and GII.P19 worldwide (83); huNoV-GII.P1, GII.P2, GII.P3, GII.P4, and GII.P13 viral RNA detected in fecal samples (reviewed in 85). Serological evidence for porNoV-GII.P11 and huNoV-GII.P1 in 71% and 52% of tested pig population in USA, respectively (84). porNoV circulation higher in >90 days old pigs (130). Experimental infe…	porNoV-GII.P18 capsid protein shares 71.4% amino acid homology with huNoV-GII.P3, 71% with huNoV-GII.P6, and 71% with porNoV-GII.P19 (127). Recombination between multiple circulating genotypes in humans and swine is common with breakpoints most frequently found in ORF1 and ORF2 junction (126-130). Divergence from common ancestor with GII.P3 occurred 70 years ago (325).	huNoV induces acute gastroenteritis with vomiting and diarrhea causing significant morbidity and infant mortality (323, 324).	porNoV is asymptomatic and rarely induce diarrhea (128). Experimental infection with porNoV and huNoV-GII.P4 can induce mild diarrhea (127, 183, 184).	Protruding domain of capsid protein binds histo-blood group antigens (HBGAs) on mucosal epithelia of intestinal tract as co-receptors (reviewed in 326). Some huNoV bind intestinal bile acids to stabilize interactions with HBGA (327). Several other chemical and complex human biological compounds and food ligands can facilitate or inhibit NoV binding to HBGAs (reviewed in 328). porNov are unable to…	porNoV lack HBGA-binding ability due to two mutations in protruding domain protein at HBGA binding sites and likely attach to undetermined pig-specific glycans (329). huNoV-GII.P4 bound extensively to duodenal and buccal tissues from either A+ or H+ pigs, but GII.P3 bound minimally to the duodenum of an A+ pig (87, 330).	Low infectious dose of huNoV required to establish infection, which induces intestinal villous atrophy and infiltration of mononuclear cells at the jejunum in non-immunocompromised humans and immunocompromised humans show increased numbers of apoptotic epithelial cells at the luminal surface of the duodenum and intraepithelial lymphocytes (reviewed in 86).	Experimental inoculation with huNoV-GII induced patchy infection and disruption of duodenal and jejunal enterocytes in 58% of gnotobiotic pigs (183). huNoV-GII became less infectious over subsequent passages. Transient viremia detected in 25%-50% of pigs (183, 331).	In vomit or diarrhea (reviewed in 86).	Influenced by HBGA phenotype (51% A+ and H+ pigs shed NoV compared to 12.5% of negative phenotype pigs) (87). huNoV shedding from 44% of infected pigs at 2-5 DPI (183).	huNoV-GII.P2 experimentally infected in human volunteers induced dominant Th1 response with secretion of IFN-γ and IL-2 and serum IgG1 production. Only Th2 cytokine IL-5 levels increased, associated with sIgA production in mucosal immune response (early mucosal IgA response due to repeated exposure) (140). Cross reactivity of antibodies observed within genogroups (140).	huNoV-GII.P4 experimentally infected into gnotobiotic pigs induced persistently higher Th1 cytokine (IL-12 and early low peak IFN-γ produced by macrophages, dendritic or NK cells) and delayed IFN-α response in serum after early IFN-α secretion in intestine, reflecting low pathology (184). Low titers of IgA and IgG antibodies develop with 59-65% seroconverting (184, 186).	Unavailable.		2	GII.P4: 5.63 (125).
Picobirnavirus (PBV)	Picobirnavirus; Picobirnaviridae.	Non-enveloped.	dsRNA, 2 segments.	Ubiquitous, undocumented outbreaks likely coinciding with other gastroenteritis-causing bacteria and viruses (376, 377).		Genetically distinct genogroups sharing 41.6% nucleotide homology in RNA-dependent RNA-polymerase gene (378). Phylogenetic relationships unassociated with geographical origin or host species (379). Possible genetic association between human and pig isolates (99-101). Reassortment occurs (380).	Associated with diarrhea and gastroenteritis but detected in healthy humans (96).	Higher viral load detected in diarrheic pigs than non-diarrheic pigs (193).	Unknown. Genome enriched with ribosomal binding site (classical bacterial sequence motif) characteristic of prokaryotic infecting viral families (98).		Unknown. Capable of disrupting biological membranes with liposome-perforating capacity (381). Establishes persistent infection with periods of inactivity and high replication (95).		Feces (96).	Feces and respiratory tract (194).	Undocumented.		Unavailable.		16	Undocumented.
Rabies (RABV)	Lyssavirus; Rhabdoviridae.	Enveloped.	(-)ssRNA, non-segmented.	Endemic with 59,000 annual deaths worldwide (71).	Sporadic with 0.01-1.1% incidence of animal rabies (73).	Phylogenetic relationship associated with geographical origin than host. RABV isolated from pig shared 84-98% nucleotide homology to circulating 'street' strains (73).	Fatal encephalitis with cardiac-respiratory arrest or coma. Assumed 100% case-fatality rate without vaccine or post-exposure prophylaxis (71).	Pelvic limb paralysis associated with 'dumb form' (298), or aggressiveness associated ‘furious form’ and fatality within 2–3 days (73).	Glycoprotein G (transmembrane protein) and aid from N-glycosylation sites can use several host membrane molecules as entry receptors e.g. nicotinic acetylcholine receptor, neural cell adhesion molecule, nerve growth factor receptor p75NTR (299). Cellular heparan sulfate enables attachment (300).		Spreads through somatic sensory or motor neurons from skin or muscle tissue to spinal cord and brain (301).	Lymphoplasmacytic inflammation and neurodegenerative changes predominantly in brainstem of swine (302, 303).	Isolated from tears, saliva and nervous tissues (72).	Saliva (71).	Phosphoprotein blocks IFNα/β signaling, nucleoprotein blocks RIG-I-mediated antiviral response. Proinflammatory cytokines are downregulated by RABV matrix protein-dependent manipulation of the nuclear factor-κB (NF-κB) protein (reviewed in 301).		Effective vaccine and post-exposure rabies treatment (vaccine and immunoglobulin) available (304). Street isolates have decreasing similarity to vaccine strains (305).		125	0.09 (125).
Reston Ebola (RESTV)	Ebolavirus; Filoviridae.	Enveloped.	(-)ssRNA, non-segmented.	Serological evidence for 6.3% of exposed swine farm workers in Philippines and 1% of laboratory workers exposed to infected macaques from Philippines (55). RESTV isolated from human handling infected laboratory macaques imported from Philippines (133).	Detected during two PRRSV outbreaks in Philippines and China (154, 237). Seropositive in 70% swine 2 years after outbreak Philippines outbreak (238). Experimental infection with isolate from swine (58).	Isolates from macaques, human, and swine shared >95% nucleotide homology (133). Isolates from swine shared >99% nucleotide homology within herds and 95.5% between farms (239). Isolates from swine in China form distinct phylogenetic cluster (237).	Asymptomatic (154, 240).	Unclear in natural infection due to co-infections (154, 237). Experimental infections do not induce clinical symptoms (58).	RESTV glycoprotein (GP) binds to intracellular NPC1 receptor (241). GP has 80% amino acid homology between macaque, human, and swine isolates (133). GP interacts with surfactant protein D lectin expressed in lungs in humans and swine (242).		No signs of pathogenesis in PBMC cultures or endothelial cell damage in human arteries (243, 244).	Gross abnormalities confined to lymphoid and respiratory systems with lymphadenomegaly affecting submandibular, retropharyngeal, and bronchial lymph nodes, some consolidation of lung lobes (58).	Undetected but virus isolated from blood 11 days after laceration infection (133).	Nasopharyngeal secretions 4-8 DPI (58).	RESTV VP35 protein antagonizes IFN responses, but VP24 protein inefficiently blocks induced IFN signaling, likely due to 3 residues that impair binding to human karyopherin alpha5 (57, 132).	Innate immune response unknown. Neutralizing antibodies develop to clear RESTV (58).	Unavailable.		3	0.821 (239).
Ross River (RRV)	Alphavirus; Togaviridae.	Enveloped.	(+)ssRNA, non-segmented.	Endemic to Australia with 5000 cases annually (197) and sporadic epidemic (by infected travelling human) in South Pacific islands with possible ongoing endemics; 46.5% Fiji population seropositive (382).	Serological evidence in 2 of 3 pigs tested in Fiji (196). Experimental infection with isolate from human (116).	Four distinct genotypes sharing 95.2-98.8% nucleotide identity without host specialization (383).	Febrile illness and arthralgic disease, which can persist for years (197).	Asymptomatic except transient lameness in limb (116).	E2 glycoprotein binds to adhesion molecule Mxra8 in human cells (384), heparan sulfate glycosaminoglycans (reviewed in 385), cell surface receptor T cell immunoglobulin mucin domain 1 (TIM-1) (386).	Unknown.	Replication in human skeletal muscle and chondrocyte cells (387).	Do not develop gross abnormalities in tissue (116).	High-tittered viremia (115, 117).	Viremia present for 48 hours but viral titers low (116).	Induce inflammatory response IL-1β, TNF-α, MCP-1, and IL-6 and upregulate heparanase (enzyme that breaks down heparan sulfate) (387).	Develop neutralizing antibodies (116).	Unavailable.		16	0.49 (125).
Rotavirus genogroup A (RVA)	Rotavirus; Reoviridae.	Non-enveloped.	dsRNA, 11 segments.	Associated genogroups and genotypes based on glycoprotein (G) and protease-cleaved protein (P): RVA-G1 to G4, G9, G12 and P[4], P[6], P[8] (5 major combinations G1P[8], G2P[4], G3P[8], G4P[8], and G9P[8] (388)); RVB-G2; RVC-G4 (389). RVA (causes most cases) and RVC reported worldwide, RVB geographically restricted (200). Segments of porcine RVA origin detected in humans (107, 390, 391).	Associated genogroups and genotypes: RVA-G3 to G5, G9, G11 and P[5]-P[7], P[23], P[28]; RVB-G4, G7, G9, G10, G13, G15, G17, G19; RVC-G1, G3, G5 to G13 (200). RVA (causes most cases) and RVC reported worldwide, RVB geographically restricted (200). Segments of human RVA origin detected in pigs (107, 108). Experimentally infected with human-associated RVA G1P[8] (392).	RV species phylogenetic relationships associated with geographical origin with closer genetic relatedness between isolates from humans and swine (389). RVA-G3 isolated from humans and swine share 90-96% amino acid homology (389, 393). Reassortment and recombination occurs between human and pig RVA strains (394, 395). Common origin between human and porcine like rotaviruses strongly possible (396).	Acute gastroenteritis or serious intestinal disease and death in young children with some respiratory symptoms (397, 398).	Acute gastroenteritis and death generally in young piglets (200). Worsens infections with enteric caliciviruses and other rotavirus genotypes (399).	Dependent on VP8 domain of spike protein VP4 whether P genotypes attaches to type A histo-blood group antigen (HBGAs) or Lewis b (Leb) or H-type 1 antigens (discrepancies between studies (106)).	Only P[7] genotype uses sialic acid for efficient replication (400). Human associated G1P[8] binds to replicated to the highest titers in A+ HBGA, porcine associated G9P[13] and G5P[7] (and attenuated versions of strains) replicated to the highest titers in H+ HBGA (106).	Pathogenic studies mostly performed in animal models including pigs; primarily infects and induces apoptosis of intestinal villus enterocytes and immune cells, induces malabsorption, enterotoxin activity, some systemic infections involving liver (200, 401).		Mostly fecal, some shedding in nasopharyngeal secretions (398).	Mostly oronasally, some fecal (392, 402).	Increases proinflammatory IL-6 cytokine and profibrotic IL-8 in human cholangiocytes (403).	Secretory immunoglobulin A (sIgA) neutralizing antibodies can prevent viral binding and inhibit replication, plasmacytoid dendritic cells (pDCs) produce antiviral (IFN-α) and pro-inflammatory (IL-12) cytokines, natural killer (NK) cells, cytokine-secreting (IFN-γ), Th cells inhibit viral replication and activate IgA production by B cells, but systemic RV-neutralizing antibodies do not fully prote…	Rotarix (human G1P[8] strain) and RotaTeq (bovine-human rotavirus reassortants containing G1, G2, G3, G4, G6, P[8], P[7]) provide effective prevention against severe gastroenteritis (404).	ProSystems Rota (porcine RVA strains, Gottfried G4[P6] and OSU G5P[7]) provides partial prevention of RVA infections in herds (200, 405).	15	RVA G3: 1.95 (125). RVA G9: 1.87 (406).
Severe acute respiratory syndrome related-coronavirus (SARSr-CoV)	Betacoronavirus; Coronaviridae.	Enveloped.	(+)ssRNA, non-segmented.	Pandemics of SARS-CoV and SARS-CoV-2 in 2003 and 2020, respectively, originating from China (74, 75).	SARS-CoV detected in 2 pigs in China following human pandemic (76). Experimental infection with SARS-CoV (77). Unsuccessful or minor experimental infection with SARS-CoV-2 (78, 332).	SARS-CoV isolated from human shared >99% sequence homology with isolate from pig (76). SARS-CoV and SARS-CoV-2 isolated from humans share 79.6% sequence identity (75).	Asymptomatic (SARS-CoV-2) or acute respiratory distress syndrome, gastrointestinal illness and neurological affectation (reviewed in 333). SARS-CoV-2 appears less lethal than SARS-CoV (334).	SARS-CoV experimental infection did not induce clinical signs (77). SARS-CoV-2 did not induce respiratory distress but mild, bilateral ocular discharge and some serous nasal secretion until 3 DPI (78).	Spike protein of both SARS-CoV interact with angiotensin-converting enzyme 2 (ACE2) as receptor for entry into human cells (75). SARS-CoV-2 has higher binding affinity for ACE2 (reviewed in 333). Utilizes transmembrane protease serine 2 (TMPRSS2) as cellular protease for entry (187).	Swine ACE2 homolog receptor shares 81% nucleotide homology (75).	Pulmonary inflammation, extensive lung damage and thrombo-embolism caused by uncontrolled systemic inflammatory response (cytokine release syndrome (CRS)) (335).	SARS-CoV detected in blood (77). SARS-CoV-2 recovered from submandibular lymph node without pathology and viremia undetected (78).	High viral loads in respiratory secretions and in feces (reviewed in 334).	Low SARS-CoV-2 RNA in oronasal secretions from 19% of pigs but no live viral shedding (78).	Potent IFN antagonism (reduces IFN signaling), overaggressive immune response with cytokines/chemokines (reviewed in 333).	Developed neutralizing antibodies against SARS-CoV (77). SARS-CoV-2 induce neutralizing antibody production in 13% of pigs (78).	Unavailable for SARS-CoV, vaccines developed for SARS-CoV-2 (336).	Unavailable.	17	SARS-CoV: 0.80-2.38 (337).
Swine vesicular disease (SVDV); serotypes SVDV-1 and SVDV-2	Enterovirus; Picornaviridae.	Non-enveloped.	(+)ssRNA, non-segmented.	Several cases in laboratory workers (338). Experimental infection with various SVDV-1 isolated from swine in human HeLa cells and SVDV-1 and SVDV-2 isolated from swine in 1972 and 1975, respectively, in rhabdomyosarcoma cell culture (81, 82).	Epidemics of SVDV-1 in Europe, Taiwan, Hong Kong, Japan until 2007. Single epidemic of SVDV-2 in former Soviet Union (81).	Classical SVDV strains share 87.3–97 % identity in VP1 gene (81). Four distinguishable variants evolved sequentially after divergence from human infecting coxsackievirus B (79-81).	Can develop mild influenza illness or more severe illness with pain and weakness (338).	Asymptomatic or develop vesicular condition with lesions largely on coronary bands, snout and tongue (indistinguishable from Foot-and-Mouth disease). Recent outbreaks appear increasingly asymptomatic (189).	Early isolates (1990) use coxsackie-adenovirus receptor (CAR) as primary receptor and human decay-accelerating factor (DAF) as co-receptor (82). Later isolates (post-1990s) lost DAF binding ability (82).	Later isolates (post-1990) utilize coxsackie-adenovirus receptor (CAR) and heparan sulphate binding (339).	SVDV-1 and SVDV-2 induced cytopathic effect (typical of enteroviruses) in human rhabdomyosarcoma cell culture (81). Post-1990 SVDV-1 lost cytopathic effect in human HeLa cells (82).	Enters through skin or mucosa of digestive tract and induces lesions in epithelial cells of the stratum spinosum of the epidermis then stratum granulosum, myocardium and brain (340).	Undocumented.	From vesicles, feces, and oral fluids (341, 342).	Humans develop antibody response (338).	Develop rapid antibody response with IgM detected 3 DPI and IgG antibodies from 8 DPI (343).	Unavailable.	Unavailable commercially.	2	SVDV: 3.49 (125). CV-B5: 4.2 (344).
Tioman (TioV)	Rubulavirus; Paramyxoviridae.	Enveloped.	(-)ssRNA, non-segmented.	Serological evidence for 1.8% Tioman Island population (64). Experimental infection with isolate from Pteropus fruit bat in human neuroblastoma and kidney cells (65, 245).	Undetected natural infection. Experimental infection with isolate from Pteropus fruit bat (31).	Isolates from Pteropus fruit bats in India and Malaysia share 99.87-99.99% nucleotide homology (246).	Undocumented. Possibly subclinical (64).	Asymptomatic or pyrexia with some tongue and tonsillar ulcerations and submandibular lymph node swelling (31).	Unknown. Attachment protein HN lacks sialic acid-binding motif found in other Rubulavirus species (247). Infects human neuronal cells (65).	Unknown. Antigens detected in lymphocytes, thymic epithelioreticular cells, and tonsillar epithelium and Peyer's patches (ileum), possibly infects circulating leukocytes (31).	Infectivity and replication rate was slower than MenPV in human neuroblastoma cells. Induced syncytia and formed huge tubule-like cytoplasmic inclusions, possible cell line effects (245).	Intracisternae sequestration (biological significance unclear) in lymph nodes (absent in human neuronal cells) (245). Subcutaneously inoculation showed necrotic epithelial cells lining tonsillar crypts and debris but oronasal inoculation showed no pathology. Spread to tonsils, thymus, spleen and lymph nodes indicated possible infection of circulating leukocytes (31).	Undocumented.	Isolated from oral swabs (31).	Unable to inhibit IFN-α/β signaling in human kidney cells due to weak interactions between TioV V protein and transcription factors STAT2 and STAT1, unlike other rubulaviruses. TioV V protein can bind to STAT3 and MDA5 to interfere with proinflammatory cytokine IL-6 and IFN-β promoter induction (65).	Infiltration of inflammatory cells (neutrophils, eosinophils, and mononuclear cells) in tonsils, thymus, and spleen. Lymph nodes showed subcapsular and sinus histiocytosis and reactive follicular hyperplasia with presence Warthin-Finkeldey giant cells, unusual to rubulavirus infections. Neutralizing antibodies develop (31).	Unavailable.		5	Undocumented.
Torque teno (TTV)	Alphatorquevirus (huTTV), Iotatorquevirus (TTSuV1), Kappatorquevirus (TTSuVK2); Anelloviridae.	Non-enveloped.	(-)ssDNA, circular.	Alphatorquevirus species (huTTV) ubiquitous in 5-95% of population. TTSuV detected in 92.5% of human sera samples and 25% of fecal samples (93, 97). Experimental infection with huTTV in human HeLa cells (407), TTSuV1 in human PBMC (97), and TTSuVK2 in human cell lines (408).	Iotatorquevirus and Kappatorquevirus species (TTSuV1 and TTSuVK2) ubiquitous in 55-100% in herds. huTTV detected in 80% of pig sera samples (97). Experimental infection with TTSuV1 in gnotobiotic pigs and TTSuK2 (408-410).	huTTV genome size 3.8 kb with >6 ORFs (411). Share ∼50% nucleotide homology between genogroups ∼70% homology between genotypes. TTSuV genome size 2.8-3 kb with >4 ORFs. TTSuVs cluster into distinct phylogenetic clades, separately from huTTV (412). TTSuV1, TTSuVK2 and huTTV species share 44% nucleotide homology (412, 413).	Detected in healthy humans but higher viral loads associated with liver and respiratory diseases, hematological disorders, and tumors (414). Direct pathogenesis undetermined. High huTTV loads detected in co-infection with Epstein-Barr virus (415, 416).	Detected in healthy swine but higher viral loads associated with respiratory and wasting diseases in swine (124). Possibly directly pathogenic or opportunistic in pigs (408, 409, 417, 418). Enhances severity of co-infection with porcine circovirus, PRRSV and other respiratory viruses in pigs (418), possibly through suppression of immune system (419).	Replicate in PBMCs and T lymphocytes (97, 420).	Targets cells in lymphoid tissue and tonsils in wasting pigs (421).	Unclear. huTTV proteins encode auto-reactive epitopes (422).	TTSuV1 caused nephritic, lung and kidney lesions in gnotobiotic pigs (409). Higher TTSuVK2 loads found in interstitial pneumonia lesions in lungs (417). Viremia detected with TTSuV infection, indicating spread to major organs via blood and lymph (124, 408).	Feces, viremia (91, 94).	Feces, pork products (92, 93, 423).	huTTV in human HeLa cells interact with IKKα and IKKβ and then inhibit IκBα degradation and suppress the activation of NF-κB in the canonical and non-canonical NF-κB pathway, decreasing IL-6, IL-8, and COX-2 expression (407). TTSuVs in human PBMCs have diminished response to immune stimulation (97).	TTSuV1 in swine macrophages upregulated IFN-β expression but interferon induced innate genes (Mx1, Mx2 and Rnase L) were downregulated by possible viral microRNAs (424) in downstream signaling of IFN-α and β (425). ORF3 induced TLR9 and transient upregulation of proinflammatory IL-6. Immune regulatory genes and adaptive immune genes were not upregulated (425). Antigenic cross-reactivity within TT…	Unavailable.		8	0.54 (123).
Toscana (TOSV)	Phlebovirus; Bunyaviridae.	Enveloped.	(-)ssRNA, 3 segments.	Endemic in countries surrounding Mediterranean sea (306). TOSV isolated (307). Seroprevalence rates vary between years and higher in summer; 16% to 26% (68), 53.9% in Croatian islands (308), 22% to 33% in Northern African countries (306). Experimental infection with TOSV isolated from human in human embryonic kidney cells, B cells and epithelial cells (309, 310).	Presumably asymptomatic endemics, undetected RNA, seroprevalence rate 22% in Spain (68). Co-circulation and probable co-infection with other Phlebovirus species (311).	Genetic lineages (3 identified) associated to geographical origin than host (306). Isolates from sandflies, human, and bat in Italy shared >99% nucleotide homology (307). Generation of reassortant phleboviruses with other phleboviruses species (311).	Asymptomatic, febrile illness with headache, acute meningitis, encephalitis, meningo-encephalitis, and brachial plexitis (66, 67).	Undocumented.	DC‐SIGN (C‐type lectin) highly expressed on dermal dendritic cells as entry receptor (312), L-SIGN (C‐type lectin) on liver sinusoidal endothelial cells as attachment receptor (310), heparan sulfate for attachment (313).	Undocumented.	Infect dermal macrophages and monocyte-derived dendritic cells at infection site, spread to central and peripheral neurological systems, TOSV isolated from cerebrospinal fluid (68, 307, 314).	Undocumented.	Transient and low levels of viremia are suspected (66).	Undocumented.	High concentrations of IL-6, IFN-γ, and IL-10 in CSF but low concentrations in serum (possibly higher IL-22 concentrations in serum) (67, 316). Develop IgM and IgG antibodies in serum (67). Non-structural protein has E3 ligase activity to induce RIG-1 degradation (309).	Develop IgG antibody response detected in serum (68).	Unavailable.		9	0.09 (317).
Venezuelan equine encephalitis (VEEV)	Alphavirus; Togaviridae.	Enveloped.	(+)ssRNA, non-segmented.	Periodic outbreaks and epidemics mostly in Latin America (70). Experimentally infected in human cell lines (318).	Serological evidence of neutralizing antibodies in 34% of pigs in Mexico 1961-67 (68).	Epidemic subtypes (IAB, IC) emerge from endemic subtypes (ID, IE, II-VI) associated with increased positive charge substitutions in E2 glycoprotein (319). Epidemic and endemic strains shared >98% nucleotide homology (319).	Asymptomatic or febrile illness and encephalitis with <1% case-fatality rate (182).	Undocumented.	E2 glycoprotein binds to low-density lipoprotein receptor class A domain-containing 3 (LDLRAD3) as receptor (318), heparan-sulfate proteoglycans attachment co-factor (320).	Undocumented.	Infect human dermal microvascular endothelial cells and dermal fibroblasts (318). Induces cellular necrosis and inflammation in lymphoid tissues and spreads to brain causing neurodegeneration (321).	Undocumented.	Viremia sufficient to infect mosquitoes (181).	Undocumented.	Protective and pathogenic (322).	Develop neutralizing antibodies (68).	Incompletely inactivated vaccines initiated many outbreaks between 1938 and 1973 (70). Restricted use of live-attenuated vaccine strain in humans (70).		28	0.012 (125).
Vesicular stomatitis (VSV); serotypes Indiana (VSV-IN) and New Jersey (VSV-NJ)	Vesiculovirus; Rhabdoviridae.	Enveloped.	(-)ssRNA, non-segmented.	Occasional infection of farm workers during endemics and epidemics of livestock and laboratory workers detected by clinical signs and serological evidence (51).	Annual endemics in Central and South America of multiple co-circulating genetic lineages (51). Cyclic epidemics as endemic strain migrate northward into Mexico and southern USA (248, 249). Experimental infection with VSV-NJ isolated from sandfly (48), horse (50), and cow (46, 250).	VSV-NJ lineages in endemic areas share 93% nucleotide homology in P gene, whilst epidemic VSV-NJ isolates are almost identical >99% (249, 251).	General febrile disease, blister‐like lesions and rarely encephalitis (51, 252).	Generally painful but not severe bister vesicular lesions on gums, tongue, naso-oral mucosa, teats, snout and coronary bands (clinically indistinguishable from foot and mouth disease (51)). Experimentally infected pigs developed vesicles at the site of inoculation (unhaired areas) and fever (48, 50, 155, 250). VSV-NJ causes more severe lesions than VSV-IN (250). Epidemic VSV-NJ strain induced hig…	G protein mediates entry into cells mainly through interaction with the low-density lipoprotein (LDL) receptor family, ubiquitous in vertebrates and widespread in invertebrate, but other receptors can be utilized (253).		Undocumented.	Vesicles in mucosa rupture filling cavities with cellular exudates (254), lymphoid hyperplasia in lateral retropharyngeal lymph node and tonsil (155). Possible viremia phase in pigs (46).	Undocumented.	High titers of virus in vesicular fluids (49). Isolated from nasal swabs after inoculation by snout scarification or bite from infected black fly (50, 250). Asymptomatic pigs can shed virus from tonsils (48).	Human MxA (interferon-induced GTPase in cytoplasm) reduces VSV replication by 90% in cytoplasm (52, 54).	Porcine Mx1 inhibits 25% of VSV replication (52). Epidemic strain decreased systemic antiviral activity (type I – IFN), lower antibody levels, higher levels of IL-6, and lower levels of tumor necrosis factor compared to endemic strain (46).	Unavailable.		35	0.015 (121).
(a) NCBI taxonomy database.
(b) according to reference 201
(c) according to reference 201. (+)ss: single-stranded positive sense, (-)ss: single-stranded negative sense, ds: double-stranded.
(d) according to reference 6
(e) mean substitution rates are provided as nucleotide substitutions per site per year.

## Sheet: Supplementary references
References 1-200 in main text
201	MacLachlan NJ, Dubovi EJ, Barthold SW, Swayne DE, Winton JR. Fenner's Veterinary Virology. 5th ed. Academic Press; 2017
202	Deresiewicz RL, Thaler SJ, Hsu L, Zamani AA. Clinical and neuroradiographic manifestations of eastern equine encephalitis. N Engl J Med. 1997 Jun 26;336(26):1867-74. doi: 10.1056/NEJM199706263362604. PMID: 9197215.
203	Elvinger F, Baldwin CA, Liggett AD, Tang KN, Stallknecht DE. Prevalence of exposure to eastern equine encephalomyelitis virus in domestic and feral swine in Georgia. J Vet Diagn Invest. 1996 Oct;8(4):481-4. doi: 10.1177/104063879600800414. PMID: 8953536.
204	Pursell AR, Peckham JC, Cole JR Jr, Stewart WC, Mitchell FE. Naturally occurring and artificially induced eastern encephalomyelitis in pigs. J Am Vet Med Assoc. 1972 Nov 15;161(10):1143-7. PMID: 4652365.
205	Elvinger F, Liggett AD, Tang KN, Harrison LR, Cole JR Jr, Baldwin CA, Nessmith WB. Eastern equine encephalomyelitis virus infection in swine. J Am Vet Med Assoc. 1994 Oct 1;205(7):1014-6. PMID: 7852154.
206	Arrigo NC, Adams AP, Weaver SC. Evolutionary patterns of eastern equine encephalitis virus in North versus South America suggest ecological differences and taxonomic revision. J Virol. 2010 Jan;84(2):1014-25. doi: 10.1128/JVI.01586-09. Epub 2009 Nov 4. PMID: 19889755; PMCID: PMC2798374.
207	Vogel P, Kell WM, Fritz DL, Parker MD, Schoepp RJ. Early events in the pathogenesis of eastern equine encephalitis virus in mice. Am J Pathol. 2005 Jan;166(1):159-71. doi: 10.1016/S0002-9440(10)62241-9. PMID: 15632009; PMCID: PMC1602312.
208	Hasan SS, Sun C, Kim AS, Watanabe Y, Chen CL, Klose T, Buda G, Crispin M, Diamond MS, Klimstra WB, Rossmann MG. Cryo-EM Structures of Eastern Equine Encephalitis Virus Reveal Mechanisms of Virus Disassembly and Antibody Neutralization. Cell Rep. 2018 Dec 11;25(11):3136-3147.e5. doi: 10.1016/j.celrep.2018.11.067. PMID: 30540945; PMCID: PMC6302666.
209	Aguilar PV, Weaver SC, Basler CF. Capsid protein of eastern equine encephalitis virus inhibits host cell gene expression. J Virol. 2007 Apr;81(8):3866-76. doi: 10.1128/JVI.02075-06. Epub 2007 Jan 31. PMID: 17267491; PMCID: PMC1866141.
210	Elvinger F, Baldwin CA, Liggett AD, Tang KN, Dove CR. Protection of pigs by vaccination of pregnant sows against eastern equine encephalomyelitis virus. Vet Microbiol. 1996 Aug;51(3-4):229-39. doi: 10.1016/0378-1135(96)00037-5. PMID: 8870186; PMCID: PMC7117144.
211	Campbell GL, Hills SL, Fischer M, Jacobson JA, Hoke CH, Hombach JM, Marfin AA, Solomon T, Tsai TF, Tsu VD, Ginsburg AS. Estimated global incidence of Japanese encephalitis: a systematic review. Bull World Health Organ. 2011 Oct 1;89(10):766-74, 774A-774E. doi: 10.2471/BLT.10.085233. Epub 2011 Aug 3. PMID: 22084515; PMCID: PMC3209971.
212	World Health Organization (WHO). Japanese encephalitis. 2019 May. Retrieved from: https://www.who.int/en/news-room/fact-sheets/detail/japanese-encephalitis
213	Weaver SC, Barrett AD. Transmission cycles, host range, evolution and emergence of arboviral disease. Nat Rev Microbiol. 2004 Oct;2(10):789-801. doi: 10.1038/nrmicro1006. PMID: 15378043; PMCID: PMC7097645.
214	Tajima S, Kotaki A, Yagasaki K, Taniwaki T, Moi ML, Nakayama E, Saijo M, Kurane I, Takasaki T. Identification and amplification of Japanese encephalitis virus and Getah virus propagated from a single porcine serum sample: a case of coinfection. Arch Virol. 2014 Nov;159(11):2969-75. doi: 10.1007/s00705-014-2152-x. Epub 2014 Jul 2. PMID: 24986716.
215	Malhotra S, Sharma S, Hans C. Japanese Encephalitis and its Epidemiology. J Infect Dis Ther. 2015 Oct;3:243. doi: 10.4172/2332-0877.1000243
216	Han N, Adams J, Chen P, Guo ZY, Zhong XF, Fang W, Li N, Wen L, Tao XY, Yuan ZM, Rayner S. Comparison of genotypes I and III in Japanese encephalitis virus reveals distinct differences in their genetic and host diversity. J Virol. 2014 Oct;88(19):11469-79. doi: 10.1128/JVI.02050-14. Epub 2014 Jul 23. PMID: 25056890; PMCID: PMC4178791.
217	Yamada M, Nakamura K, Yoshii M, Kaku Y. Nonsuppurative encephalitis in piglets after experimental inoculation of Japanese encephalitis flavivirus isolated from pigs. Vet Pathol. 2004 Jan;41(1):62-7. doi: 10.1354/vp.41-1-62. PMID: 14715969.
218	Mukherjee S, Sengupta N, Chaudhuri A, Akbar I, Singh N, Chakraborty S, Suryawanshi AR, Bhattacharyya A, Basu A. PLVAP and GKN3 Are Two Critical Host Cell Receptors Which Facilitate Japanese Encephalitis Virus Entry Into Neurons. Sci Rep. 2018 Aug 6;8(1):11784. doi: 10.1038/s41598-018-30054-z. PMID: 30082709; PMCID: PMC6079088.
219	Yun SI, Lee YM. Early Events in Japanese Encephalitis Virus Infection: Viral Entry. Pathogens. 2018 Aug 13;7(3):68. doi: 10.3390/pathogens7030068. PMID: 30104482; PMCID: PMC6161159.
220	Williams DT, MacKenzie JS, Bingham J. Flaviviruses. In: Zimmerman JJ, Karriker LA, Ramirez A, Schwartz KJ, Stevenson GW, Zhang J. eds. Diseases of Swine. 11 ed. Wiley Blackwell, Hoboken, NJ; 2019. p. 530-543.
221	Chang CY, Li JR, Chen WY, Ou YC, Lai CY, Hu YH, Wu CC, Chang CJ, Chen CJ. Disruption of in vitro endothelial barrier integrity by Japanese encephalitis virus-Infected astrocytes. Glia. 2015 Nov;63(11):1915-1932. doi: 10.1002/glia.22857. Epub 2015 May 8. PMID: 25959931.
222	Yamada M, Nakamura K, Yoshii M, Kaku Y, Narita M. Brain lesions induced by experimental intranasal infection of Japanese encephalitis virus in piglets. J Comp Pathol. 2009 Aug-Oct;141(2-3):156-62. doi: 10.1016/j.jcpa.2009.04.006. Epub 2009 Jun 11. PMID: 19523649.
223	Sharma N, Verma R, Kumawat KL, Basu A, Singh SK. miR-146a suppresses cellular immune response during Japanese encephalitis virus JaOArS982 strain infection in human microglial cells. J Neuroinflammation. 2015 Feb 18;12:30. doi: 10.1186/s12974-015-0249-0. PMID: 25889446; PMCID: PMC4355369.
224	Redant V, Favoreel HW, Dallmeier K, Van Campe W, De Regge N. Efficient control of Japanese encephalitis virus in the central nervous system of infected pigs occurs in the absence of a pronounced inflammatory immune response. J Neuroinflammation. 2020 Oct 23;17(1):315. doi: 10.1186/s12974-020-01974-3. PMID: 33097065; PMCID: PMC7585311.
225	Williams DT, Daniels PW, Lunt RA, Wang LF, Newberry KM, Mackenzie JS. Experimental infections of pigs with Japanese encephalitis virus and closely related Australian flaviviruses. Am J Trop Med Hyg. 2001 Oct;65(4):379-87. doi: 10.4269/ajtmh.2001.65.379. PMID: 11693888.
226	Ang BSP, Lim TCC, Wang L. Nipah Virus Infection. J Clin Microbiol. 2018 May 25;56(6):e01875-17. doi: 10.1128/JCM.01875-17. PMID: 29643201; PMCID: PMC5971524.
227	Escaffre O, Borisevich V, Vergara LA, Wen JW, Long D, Rockx B. Characterization of Nipah virus infection in a model of human airway epithelial cells cultured at an air-liquid interface. J Gen Virol. 2016 May;97(5):1077-1086. doi: 10.1099/jgv.0.000441. Epub 2016 Mar 1. PMID: 26932515; PMCID: PMC4851258.
228	Weingartl H, Czub S, Copps J, Berhane Y, Middleton D, Marszal P, Gren J, Smith G, Ganske S, Manning L, Czub M. Invasion of the central nervous system in a porcine host by nipah virus. J Virol. 2005 Jun;79(12):7528-34. doi: 10.1128/JVI.79.12.7528-7534.2005. PMID: 15919907; PMCID: PMC1143674.
229	Pickering BS, Hardham JM, Smith G, Weingartl ET, Dominowski PJ, Foss DL, Mwangi D, Broder CC, Roth JA, Weingartl HM. Protection against henipaviruses in swine requires both, cell-mediated and humoral immune response. Vaccine. 2016 Sep 14;34(40):4777-86. doi: 10.1016/j.vaccine.2016.08.028. Epub 2016 Aug 17. PMID: 27544586; PMCID: PMC6161494.
230	Yadav PD, Shete AM, Kumar GA, Sarkale P, Sahay RR, Radhakrishnan C, Lakra R, Pardeshi P, Gupta N, Gangakhedkar RR, Rajendran VR, Sadanandan R, Mourya DT. Nipah Virus Sequences from Humans and Bats during Nipah Outbreak, Kerala, India, 2018. Emerg Infect Dis. 2019 May;25(5):1003-1006. doi: 10.3201/eid2505.181076. PMID: 31002049; PMCID: PMC6478210.
231	Xu K, Broder CC, Nikolov DB. Ephrin-B2 and ephrin-B3 as functional henipavirus receptors. Semin Cell Dev Biol. 2012 Feb;23(1):116-23. doi: 10.1016/j.semcdb.2011.12.005. Epub 2011 Dec 30. PMID: 22227101; PMCID: PMC3327611.
232	Hooper P, Zaki S, Daniels P, Middleton D. Comparative pathology of the diseases caused by Hendra and Nipah viruses. Microbes Infect. 2001 Apr;3(4):315-22. doi: 10.1016/s1286-4579(01)01385-5. PMID: 11334749.
233	Clayton BA, Middleton D, Bergfeld J, Haining J, Arkinstall R, Wang L, Marsh GA. Transmission routes for nipah virus from Malaysia and Bangladesh. Emerg Infect Dis. 2012 Dec;18(12):1983-93. doi: 10.3201/eid1812.120875. PMID: 23171621; PMCID: PMC3557903.
234	Seto J, Qiao L, Guenzel CA, Xiao S, Shaw ML, Hayot F, Sealfon SC. Novel Nipah virus immune-antagonism strategy revealed by experimental and computational study. J Virol. 2010 Nov;84(21):10965-73. doi: 10.1128/JVI.01335-10. Epub 2010 Aug 25. PMID: 20739535; PMCID: PMC2953155.
235	Stachowiak B, Weingartl HM. Nipah virus infects specific subsets of porcine peripheral blood mononuclear cells. PLoS One. 2012;7(1):e30855. doi: 10.1371/journal.pone.0030855. Epub 2012 Jan 27. PMID: 22303463; PMCID: PMC3267752.
236	Li K, Yan S, Wang N, He W, Guan H, He C, Wang Z, Lu M, He W, Ye R, Veit M, Su S. Emergence and adaptive evolution of Nipah virus. Transbound Emerg Dis. 2020 Jan;67(1):121-132. doi: 10.1111/tbed.13330. Epub 2019 Sep 10. PMID: 31408582; PMCID: PMC7168560.
237	Pan Y, Zhang W, Cui L, Hua X, Wang M, Zeng Q. Reston virus in domestic pigs in China. Arch Virol. 2014 May;159(5):1129-32. doi: 10.1007/s00705-012-1477-6. Epub 2012 Sep 21. PMID: 22996641.
238	Sayama Y, Demetria C, Saito M, Azul RR, Taniguchi S, Fukushi S, Yoshikawa T, Iizuka I, Mizutani T, Kurane I, Malbas FF Jr, Lupisan S, Catbagan DP, Animas SB, Morales RG, Lopez EL, Dazo KR, Cruz MS, Olveda R, Saijo M, Oshitani H, Morikawa S. A seroepidemiologic study of Reston ebolavirus in swine in the Philippines. BMC Vet Res. 2012 Jun 18;8:82. doi: 10.1186/1746-6148-8-82. PMID: 22709971; PMCID:…
239	Carroll SA, Towner JS, Sealy TK, McMullan LK, Khristova ML, Burt FJ, Swanepoel R, Rollin PE, Nichol ST. Molecular evolution of viruses of the family Filoviridae based on 97 whole-genome sequences. J Virol. 2013 Mar;87(5):2608-16. doi: 10.1128/JVI.03118-12. Epub 2012 Dec 19. PMID: 23255795; PMCID: PMC3571414.
240	Centers for Disease Control (CDC). Update: filovirus infection associated with contact with nonhuman primates or their tissues. MMWR Morb Mortal Wkly Rep. 1990 Jun 22;39(24):404-5. PMID: 2112686.
241	Ng M, Ndungo E, Kaczmarek ME, Herbert AS, Binger T, Kuehne AI, Jangra RK, Hawkins JA, Gifford RJ, Biswas R, Demogines A, James RM, Yu M, Brummelkamp TR, Drosten C, Wang LF, Kuhn JH, Müller MA, Dye JM, Sawyer SL, Chandran K. Filovirus receptor NPC1 contributes to species-specific patterns of ebolavirus susceptibility in bats. Elife. 2015 Dec 23;4:e11785. doi: 10.7554/eLife.11785. PMID: 26698106; P…
242	Favier AL, Reynard O, Gout E, van Eijk M, Haagsman HP, Crouch E, Volchkov V, Peyrefitte C, Thielens NM. Involvement of Surfactant Protein D in Ebola Virus Infection Enhancement via Glycoprotein Interaction. Viruses. 2018 Dec 26;11(1):15. doi: 10.3390/v11010015. PMID: 30587835; PMCID: PMC6356362.
243	Geisbert TW, Hensley LE, Gibb TR, Steele KE, Jaax NK, Jahrling PB. Apoptosis induced in vitro and in vivo during infection by Ebola and Marburg viruses. Lab Invest. 2000 Feb;80(2):171-86. doi: 10.1038/labinvest.3780021. PMID: 10701687.
244	Yang ZY, Duckers HJ, Sullivan NJ, Sanchez A, Nabel EG, Nabel GJ. Identification of the Ebola virus glycoprotein as the main viral determinant of vascular cell cytotoxicity and injury. Nat Med. 2000 Aug;6(8):886-9. doi: 10.1038/78645. PMID: 10932225.
245	Yaiw KC, Hyatt A, Vandriel R, Crameri SG, Eaton B, Wong MH, Wang LF, Ng ML, Bingham J, Shamala D, Wong KT. Viral morphogenesis and morphological changes in human neuronal cells following Tioman and Menangle virus infection. Arch Virol. 2008;153(5):865-75. doi: 10.1007/s00705-008-0059-0. Epub 2008 Mar 11. PMID: 18330496.
246	Yadav P, Sarkale P, Patil D, Shete A, Kokate P, Kumar V, Jain R, Jadhav S, Basu A, Pawar S, Sudeep A, Gokhale M, Lakra R, Mourya D. Isolation of Tioman virus from Pteropus giganteus bat in North-East region of India. Infect Genet Evol. 2016 Nov;45:224-229. doi: 10.1016/j.meegid.2016.09.010. Epub 2016 Sep 9. PMID: 27619056; PMCID: PMC7106170.
247	Chua KB, Wang LF, Lam SK, Eaton BT. Full length genome sequence of Tioman virus, a novel paramyxovirus in the genus Rubulavirus isolated from fruit bats in Malaysia. Arch Virol. 2002 Jul;147(7):1323-48. doi: 10.1007/s00705-002-0815-5. PMID: 12111411.
248	Rodríguez LL, Bunch TA, Fraire M, Llewellyn ZN. Re-emergence of vesicular stomatitis in the western United States is associated with distinct viral genetic lineages. Virology. 2000 May 25;271(1):171-81. doi: 10.1006/viro.2000.0289. PMID: 10814582.
249	Velazquez-Salinas L, Pauszek SJ, Zarate S, Basurto-Alcantara FJ, Verdugo-Rodriguez A, Perez AM, Rodriguez LL. Phylogeographic characteristics of vesicular stomatitis New Jersey viruses circulating in Mexico from 2005 to 2011 and their relationship to epidemics in the United States. Virology. 2014 Jan 20;449:17-24. doi: 10.1016/j.virol.2013.10.025. Epub 2013 Nov 14. PMID: 24418533.
250	Martinez I, Rodriguez LL, Jimenez C, Pauszek SJ, Wertz GW. Vesicular stomatitis virus glycoprotein is a determinant of pathogenesis in swine, a natural host. J Virol. 2003 Jul;77(14):8039-47. doi: 10.1128/jvi.77.14.8039-8047.2003. PMID: 12829843; PMCID: PMC161932.
251	Rainwater-Lovett K, Pauszek SJ, Kelley WN, Rodriguez LL. Molecular epidemiology of vesicular stomatitis New Jersey virus from the 2004-2005 US outbreak indicates a common origin with Mexican strains. J Gen Virol. 2007 Jul;88(Pt 7):2042-2051. doi: 10.1099/vir.0.82644-0. PMID: 17554039.
252	Quiroz E, Moreno N, Peralta PH, Tesh RB. A human case of encephalitis associated with vesicular stomatitis virus (Indiana serotype) infection. Am J Trop Med Hyg. 1988 Sep;39(3):312-4. doi: 10.4269/ajtmh.1988.39.312. PMID: 2845825.
253	Nikolic J, Belot L, Raux H, Legrand P, Gaudin Y, A Albertini A. Structural basis for the recognition of LDL-receptor family members by VSV glycoprotein. Nat Commun. 2018 Mar 12;9(1):1029. doi: 10.1038/s41467-018-03432-4. PMID: 29531262; PMCID: PMC5847621.
254	Chu RM, Moore DM, Conroy JD. Experimental swine vesicular disease, pathology and immunofluorescence studies. Can J Comp Med. 1979 Jan;43(1):29-38. PMID: 218706; PMCID: PMC1319935.
255	Liu H, Li MH, Zhai YG, Meng WS, Sun XH, Cao YX, et al. Banna virus, China, 1987-2007. Emerg Infect Dis. 2010 Mar;16(3):514-7. doi: 10.3201/eid1603.091160. PMID: 20202434; PMCID: PMC3322026.
256	Tao SJ, Chen BQ. Studies of coltivirus in China. Chin Med J (Engl). 2005 Apr 5;118(7):581-6. PMID: 15820089.
257	Liu H, Gao XY, Fu SH, Li MH, Zhai YG, Meng WS, et al. Molecular evolution of emerging Banna virus. Infect Genet Evol. 2016 Nov;45:250-255. doi: 10.1016/j.meegid.2016.08.034. Epub 2016 Aug 30. PMID: 27590713.
258	Mohd Jaafar F, Attoui H, Bahar MW, Siebold C, Sutton G, Mertens PP, et al. The structure and function of the outer coat protein VP9 of Banna virus. Structure. 2005 Jan;13(1):17-28. doi: 10.1016/j.str.2004.10.017. PMID: 15642258.
259	Waddell L, Pachal N, Mascarenhas M, Greig J, Harding S, Young I, et al. Cache Valley virus: A scoping review of the global evidence. Zoonoses Public Health. 2019 Nov;66(7):739-758. doi: 10.1111/zph.12621. Epub 2019 Jun 28. PMID: 31254324; PMCID: PMC6851749.
260	Sexton DJ, Rollin PE, Breitschwerdt EB, Corey GR, Myers SA, Dumais MR, et al. Life-threatening Cache Valley virus infection. N Engl J Med. 1997 Feb 20;336(8):547-9. doi: 10.1056/NEJM199702203360804. PMID: 9023091.
261	Rao BL, Basu A, Wairagkar NS, Gore MM, Arankalle VA, Thakare JP, et al. A large outbreak of acute encephalitis with high fatality rate in children in Andhra Pradesh, India, in 2003, associated with Chandipura virus. Lancet. 2004 Sep 4-10;364(9437):869-74. doi: 10.1016/S0140-6736(04)16982-1. PMID: 15351194; PMCID: PMC7137741.
262	Chadha MS, Arankalle VA, Jadi RS, Joshi MV, Thakare JP, Mahadev PV, et al. An outbreak of Chandipura virus encephalitis in the eastern districts of Gujarat state, India. Am J Trop Med Hyg. 2005 Sep;73(3):566-70. PMID: 16172482.
263	Faye M, Sadio B, Mhamadi M, Diagne M, Faye O, Fall G, et al. Genomic and Phenotypic Characterization of Chandipura virus (Vesiculovirus) Circulating in West Africa. Int J Recent Sci Res. 2020;11(02):37263–37278. doi: 10.24327/ijrsr.2020.1102.5079
264	Rajasekharan S, Rana J, Gulati S, Sharma SK, Gupta V, Gupta S. Predicting the host protein interactors of Chandipura virus using a structural similarity-based approach. Pathog Dis. 2013 Oct;69(1):29-35. doi: 10.1111/2049-632X.12064. Epub 2013 Oct 1. PMID: 23847124.
265	Ghosh S, Basu A. Neuropathogenesis by Chandipura virus: An acute encephalitis syndrome in India. Natl Med J India. 2017 Jan-Feb;30(1):21-25. PMID: 28731002.
266	Tripathy A, Balaji S, Rao N, Thakare J, Mishra A, Arankalle V. Cytokine levels in Chandipura virus associated encephalopathy in children. Scand J Infect Dis. 2005;37(8):590-3. doi: 10.1080/00365540510044067. PMID: 16099769.
267	Zimmerman JJ. Encephalomyocarditis In: Beran GW, Steele JH, eds. Handbook of Zoonoses, 2nd ed. CRC Press Inc, Boca Raton, FL; 1994. p. 423–436.
268	Carocci M, Bakkali-Kassimi L. The encephalomyocarditis virus. Virulence. 2012 Jul 1;3(4):351-67. doi: 10.4161/viru.20573. Epub 2012 Jun 22. PMID: 22722247; PMCID: PMC3478238.
269	Alexandersen S, Knowles NJ, Belsham GJ, Dekker A, Nfon C, Zhang Z, Koenen F. Picornaviruses. In: Zimmerman JJ, Karriker LA, Ramirez A, Schwartz KJ, Stevenson GW, Zhang J. eds. Diseases of Swine. 11 ed. Wiley Blackwell, Hoboken, NJ; 2019. p. 641-684.
270	An DJ, Jeong W, Jeoung HY, Yoon SH, Kim HJ, Choi CU, Park BK. Encephalomyocarditis in Korea: serological survey in pigs and phylogenetic analysis of two historical isolates. Vet Microbiol. 2009 May 28;137(1-2):37-44. doi: 10.1016/j.vetmic.2009.01.005. Epub 2009 Jan 6. PMID: 19200668.
271	Murnane TG, Craighead JE, Mondragon H, Shelokov A. Fatal disease of swine due to encephalomyocarditis virus. Science. 1960 Feb 19;131(3399):498-9. doi: 10.1126/science.131.3399.498. PMID: 14425363.
272	Hammoumi S, Guy M, Eloit M, Bakkali-Kassimi L. Encephalomyocarditis virus may use different pathways to initiate infection of primary human cardiomyocytes. Arch Virol. 2012 Jan;157(1):43-52. doi: 10.1007/s00705-011-1133-6. Epub 2011 Oct 12. PMID: 21989795.
273	Emerson CL, Wagner JL. Antibody responses to two encephalomyocarditis virus vaccines in rhesus macaques (Macaca mulatta). J Med Primatol. 1996 Jan;25(1):42-5. doi: 10.1111/j.1600-0684.1996.tb00191.x. PMID: 8740951.
274	Gloster J, Champion HJ, Sørensen JH, Mikkelsen T, Ryall DB, Astrup P, et al. Airborne transmission of foot-and-mouth disease virus from Burnside Farm, Heddon-on-the-Wall, Northumberland, during the 2001 epidemic in the United Kingdom. Vet Rec. 2003 Apr 26;152(17):525-33. doi: 10.1136/vr.152.17.525. Erratum in: Vet Rec. 2003 May 17;152(20):628. PMID: 12739601.
275	Cottam EM, Wadsworth J, Shaw AE, Rowlands RJ, Goatley L, Maan S, et al. Transmission pathways of foot-and-mouth disease virus in the United Kingdom in 2007. PLoS Pathog. 2008 Apr 18;4(4):e1000050. doi: 10.1371/journal.ppat.1000050. PMID: 18421380; PMCID: PMC2277462.
276	Stenfeldt C, Pacheco JM, Smoliga GR, Bishop E, Pauszek SJ, Hartwig EJ, Rodriguez LL, Arzt J. Detection of Foot-and-mouth Disease Virus RNA and Capsid Protein in Lymphoid Tissues of Convalescent Pigs Does Not Indicate Existence of a Carrier State. Transbound Emerg Dis. 2016 Apr;63(2):152-64. doi: 10.1111/tbed.12235. Epub 2014 Jun 18. PMID: 24943477.
277	Sebhatu TT. Foot-and-Mouth Disease. In: Kardjadj M, Diallo A, Lancelot R, ed. Transboundary Animal Diseases in Sahelian Africa and Connected Regions. Springer, Cham; 2019. p. 207–231. doi: 10.1007/978-3-030-25385-1_11
278	Brito B, Pauszek SJ, Hartwig EJ, Smoliga GR, Vu LT, Dong PV, Stenfeldt C, Rodriguez LL, King DP, Knowles NJ, Bachanek-Bankowska K, Long NT, Dung DH, Arzt J. A traditional evolutionary history of foot-and-mouth disease viruses in Southeast Asia challenged by analyses of non-structural protein coding sequences. Sci Rep. 2018 Apr 24;8(1):6472. doi: 10.1038/s41598-018-24870-6. PMID: 29691483; PMCID: …
279	Yang X, Zhou YS, Wang HN, Zhang Y, Wei K, Wang T. Isolation, identification and complete genome sequence analysis of a strain of foot-and-mouth disease virus serotype Asia1 from pigs in southwest of China. Virol J. 2011 Apr 16;8:175. doi: 10.1186/1743-422X-8-175. PMID: 21496298; PMCID: PMC3094298.
280	Li P, Lu Z, Bao H, Li D, King DP, Sun P, Bai X, Cao W, Gubbins S, Chen Y, Xie B, Guo J, Yin H, Liu Z. In-vitro and in-vivo phenotype of type Asia 1 foot-and-mouth disease viruses utilizing two non-RGD receptor recognition sites. BMC Microbiol. 2011 Jun 29;11:154. doi: 10.1186/1471-2180-11-154. PMID: 21711567; PMCID: PMC3224205.
281	Stenfeldt C, Pacheco JM, Rodriguez LL, Arzt J. Early events in the pathogenesis of foot-and-mouth disease in pigs; identification of oropharyngeal tonsils as sites of primary and sustained viral replication. PLoS One. 2014 Sep 3;9(9):e106859. doi: 10.1371/journal.pone.0106859. PMID: 25184288; PMCID: PMC4153717.
282	Díaz-San Segundo F, Rodríguez-Calvo T, de Avila A, Sevilla N. Immunosuppression during acute infection with foot-and-mouth disease virus in swine is mediated by IL-10. PLoS One. 2009 May 21;4(5):e5659. doi: 10.1371/journal.pone.0005659. PMID: 19478852; PMCID: PMC2682558.
283	Toka FN, Nfon C, Dawson H, Golde WT. Natural killer cell dysfunction during acute infection with foot-and-mouth disease virus. Clin Vaccine Immunol. 2009 Dec;16(12):1738-49. doi: 10.1128/CVI.00280-09. Epub 2009 Oct 14. PMID: 19828769; PMCID: PMC2786395.
284	Pacheco JM, Butler JE, Jew J, Ferman GS, Zhu J, Golde WT. IgA antibody response of swine to foot-and-mouth disease virus infection and vaccination. Clin Vaccine Immunol. 2010 Apr;17(4):550-8. doi: 10.1128/CVI.00429-09. Epub 2010 Jan 27. PMID: 20107003; PMCID: PMC2849344.
285	Zhai YG, Wang HY, Sun XH, Fu SH, Wang HQ, Attoui H, et al. Complete sequence characterization of isolates of Getah virus (genus Alphavirus, family Togaviridae) from China. J Gen Virol. 2008 Jun;89(Pt 6):1446-1456. doi: 10.1099/vir.0.83607-0. PMID: 18474561.
286	Peiris JS, Amerasinghe PH, Amerasinghe FP, Calisher CH, Perera LP, Arunagiri CK, Munasingha NB, Karunaratne SH. Viruses isolated from mosquitoes collected in Sri Lanka. Am J Trop Med Hyg. 1994 Aug;51(2):154-61. doi: 10.4269/ajtmh.1994.51.154. PMID: 7915499.
287	Wang F, Chang C, Huang C. Togaviruses. In: Zimmerman JJ, Karriker LA, Ramirez A, Schwartz KJ, Stevenson GW, Zhang J. eds. Diseases of Swine. 11 ed. Wiley Blackwell, Hoboken, NJ; 2019. p. 740-742.
288	Li YY, Liu H, Fu SH, Li XL, Guo XF, Li MH, et al. From discovery to spread: The evolution and phylogeny of Getah virus. Infect Genet Evol. 2017 Nov;55:48-55. doi: 10.1016/j.meegid.2017.08.016. Epub 2017 Aug 19. PMID: 28827175.
289	Xing C, Jiang J, Lu Z, Mi S, He B, Tu C, Liu X, Gong W. Isolation and characterization of Getah virus from pigs in Guangdong province of China. Transbound Emerg Dis. 2020 Apr 10. doi: 10.1111/tbed.13567. Epub ahead of print. PMID: 32277601.
290	Shi N, Li LX, Lu RG, Yan XJ, Liu H. Highly Pathogenic Swine Getah Virus in Blue Foxes, Eastern China, 2017. Emerg Infect Dis. 2019 Jun;25(6):1252-1254. doi: 10.3201/eid2506.181983. PMID: 31107236; PMCID: PMC6537705.
291	Shibata I, Hatano Y, Nishimura M, Suzuki G, Inaba Y. Isolation of Getah virus from dead fetuses extracted from a naturally infected sow in Japan. Vet Microbiol. 1991 May;27(3-4):385-91. doi: 10.1016/0378-1135(91)90162-9. PMID: 1652864.
292	Yago K, Hagiwara S, Kawamura H, Narita M. A fatal case in newborn piglets with Getah virus infection: isolation of the virus. Nihon Juigaku Zasshi. 1987 Dec;49(6):989-94. doi: 10.1292/jvms1939.49.989. PMID: 2828741.
293	Yang T, Li R, Hu Y, Yang L, Zhao D, Du L, Li J, Ge M, Yu X. An outbreak of Getah virus infection among pigs in China, 2017. Transbound Emerg Dis. 2018 Jun;65(3):632-637. doi: 10.1111/tbed.12867. Epub 2018 Mar 25. PMID: 29575687.
294	Kumanomido T, Wada R, Kanemaru T, Kamada M, Hirasawa K, Akiyama Y. Clinical and virological observations on swine experimentally infected with Getah virus. Vet Microbiol. 1988 Mar;16(3):295-301. doi: 10.1016/0378-1135(88)90033-8. PMID: 2836997.
295	Gritsun TS, Nuttall PA, Gould EA. Tick-borne flaviviruses. Adv Virus Res. 2003;61:317-71. doi: 10.1016/s0065-3527(03)61008-0. PMID: 14714436.
296	Bannatyne CC, Wilson RL, Reid HW, Buxton D, Pow I. Louping-ill virus infection of pigs. Vet Rec. 1980 Jan 5;106(1):13. doi: 10.1136/vr.106.1.13. PMID: 6243813.
297	Ross HM, Evans CC, Spence JA, Reid HW, Krueger N. Louping ill in free-ranging pigs. Vet Rec. 1994 Jan 22;134(4):99-100. doi: 10.1136/vr.134.4.99. PMID: 8178423.
298	de Macedo Pessoa CR, Cristiny Rodrigues Silva ML, de Barros Gomes AA, Isabel Estévez Garcia A, Honma Ito F, Eduardo Brandão P, Riet-Correa F. Paralytic rabies in Swine. Braz J Microbiol. 2011 Jan;42(1):298-302. doi: 10.1590/S1517-83822011000100038. PMID: 24031635; PMCID: PMC3768920.
299	Shakin-Eshleman SH, Remaley AT, Eshleman JR, Wunner WH, Spitalnik SL. N-linked glycosylation of rabies virus glycoprotein. Individual sequons differ in their glycosylation efficiencies and influence on cell surface expression. J Biol Chem. 1992 May 25;267(15):10690-8. PMID: 1587845.
300	Sasaki M, Anindita PD, Ito N, Sugiyama M, Carr M, Fukuhara H, Ose T, Maenaka K, Takada A, Hall WW, Orba Y, Sawa H. The Role of Heparan Sulfate Proteoglycans as an Attachment Factor for Rabies Virus Entry and Infection. J Infect Dis. 2018 May 5;217(11):1740-1749. doi: 10.1093/infdis/jiy081. PMID: 29529215.
301	Begeman L, GeurtsvanKessel C, Finke S, Freuling CM, Koopmans M, Müller T, Ruigrok TJH, Kuiken T. Comparative pathogenesis of rabies in bats and carnivores, and implications for spillover to humans. Lancet Infect Dis. 2018 Apr;18(4):e147-e159. doi: 10.1016/S1473-3099(17)30574-1. Epub 2017 Oct 31. Erratum in: Lancet Infect Dis. 2017 Nov 29;: PMID: 29100899.
302	Stein LT, Rech RR, Harrison L, Brown CC. Immunohistochemical study of rabies virus within the central nervous system of domestic and wildlife species. Vet Pathol. 2010 Jul;47(4):630-3. doi: 10.1177/0300985810370013. Epub 2010 May 18. PMID: 20484176.
303	Siepker CL, Dalton MF, McHale BJ, Sakamoto K, Rissi DR. Neuropathology and diagnostic features of rabies in a litter of piglets, with a brief review of the literature. J Vet Diagn Invest. 2020 Jan;32(1):166-168. doi: 10.1177/1040638719898687. Epub 2020 Jan 9. PMID: 31916501; PMCID: PMC7003231.
304	Mitmoonpitak C, Limusanno S, Khawplod P, Tepsumethanon V, Wilde H. Post-exposure rabies treatment in pigs. Vaccine. 2002 May 15;20(16):2019-21. doi: 10.1016/s0264-410x(02)00055-5. PMID: 11972969.
305	Wang W, Ma J, Nie J, Li J, Cao S, Wang L, Yu C, Huang W, Li Y, Yu Y, Liang M, Zirkle B, Chen XS, Li X, Kong W, Wang Y. Antigenic variations of recent street rabies virus. Emerg Microbes Infect. 2019;8(1):1584-1592. doi: 10.1080/22221751.2019.1683436. PMID: 31682199; PMCID: PMC6844422.
306	Ayhan N, Charrel RN. An update on Toscana virus distribution, genetics, medical and diagnostic aspects. Clin Microbiol Infect. 2020 Aug;26(8):1017-1023. doi: 10.1016/j.cmi.2019.12.015. Epub 2020 Jan 2. PMID: 31904562.
307	Valassina M, Cuppone AM, Bianchi S, Santini L, Cusi MG. Evidence of Toscana virus variants circulating in Tuscany, Italy, during the summers of 1995 to 1997. J Clin Microbiol. 1998 Jul;36(7):2103-4. doi: 10.1128/JCM.36.7.2103-2104.1998. PMID: 9650974; PMCID: PMC104990.
308	Punda-Polić V, Jerončić A, Mohar B, Šiško Kraljević K. Prevalence of Toscana virus antibodies in residents of Croatia. Clin Microbiol Infect. 2012 Jun;18(6):E200-3. doi: 10.1111/j.1469-0691.2012.03840.x. Epub 2012 Apr 18. PMID: 22512547.
309	Gori Savellini G, Anichini G, Gandolfo C, Prathyumnan S, Cusi MG. Toscana virus non-structural protein NSs acts as E3 ubiquitin ligase promoting RIG-I degradation. PLoS Pathog. 2019 Dec 9;15(12):e1008186. doi: 10.1371/journal.ppat.1008186. PMID: 31815967; PMCID: PMC6901176.
310	Léger P, Tetard M, Youness B, Cordes N, Rouxel RN, Flamand M, Lozach PY. Differential Use of the C-Type Lectins L-SIGN and DC-SIGN for Phlebovirus Endocytosis. Traffic. 2016 Jun;17(6):639-56. doi: 10.1111/tra.12393. Epub 2016 Apr 21. PMID: 26990254.
311	Calzolari M, Chiapponi C, Bellini R, Bonilauri P, Lelli D, Moreno A, Barbieri I, Pongolini S, Lavazza A, Dottori M. Isolation of three novel reassortant phleboviruses, Ponticelli I, II, III, and of Toscana virus from field-collected sand flies in Italy. Parasit Vectors. 2018 Feb 6;11(1):84. doi: 10.1186/s13071-018-2668-0. PMID: 29409533; PMCID: PMC5802049.
312	Lozach PY, Kühbacher A, Meier R, Mancini R, Bitto D, Bouloy M, Helenius A. DC-SIGN as a receptor for phleboviruses. Cell Host Microbe. 2011 Jul 21;10(1):75-88. doi: 10.1016/j.chom.2011.06.007. PMID: 21767814.
313	Pietrantoni A, Fortuna C, Remoli ME, Ciufolini MG, Superti F. Bovine lactoferrin inhibits Toscana virus infection by binding to heparan sulphate. Viruses. 2015 Jan 29;7(2):480-95. doi: 10.3390/v7020480. PMID: 25643293; PMCID: PMC4353899.
314	Cusi MG, Gandolfo C, Terrosi C, Gori Savellini G, Belmonte G, Miracco C. Toscana virus infects dendritic and endothelial cells opening the way for the central nervous system. J Neurovirol. 2016 Jun;22(3):307-15. doi: 10.1007/s13365-015-0395-2. Epub 2015 Oct 28. PMID: 26510872.
315	Navarro JM, Fernández-Roldán C, Pérez-Ruiz M, Sanbonmatsu S, de la Rosa M, Sánchez-Seco MP. Meningitis por el virus Toscana en España: descripción de 17 casos [Meningitis by Toscana virus in Spain: description of 17 cases]. Med Clin (Barc). 2004 Mar 27;122(11):420-2. Spanish. doi: 10.1016/s0025-7753(04)74259-1. PMID: 15066251.
316	Rauch J, Zammarchi L, Corti G, Bartoloni A, Schlaphof A, Schmidt-Chanasit J, Tappe D. Serum cytokine and chemokine changes during Toscana virus meningitis. Med Microbiol Immunol. 2019 Dec;208(6):727-730. doi: 10.1007/s00430-019-00611-y. Epub 2019 Apr 11. PMID: 30976912.
317	Collao X, Palacios G, Sanbonmatsu-Gámez S, Pérez-Ruiz M, Negredo AI, Navarro-Marí JM, Grandadam M, Aransay AM, Lipkin WI, Tenorio A, Sánchez-Seco MP. Genetic diversity of Toscana virus. Emerg Infect Dis. 2009 Apr;15(4):574-7. doi: 10.3201/eid1504.081111. PMID: 19331735; PMCID: PMC2671431.
318	Ma H, Kim AS, Kafai NM, Earnest JT, Shah AP, Case JB, Basore K, Gilliland TC, Sun C, Nelson CA, Thackray LB, Klimstra WB, Fremont DH, Diamond MS. LDLRAD3 is a receptor for Venezuelan equine encephalitis virus. Nature. 2020 Dec;588(7837):308-314. doi: 10.1038/s41586-020-2915-3. Epub 2020 Nov 18. PMID: 33208938; PMCID: PMC7769003.
319	Brault AC, Powers AM, Holmes EC, Woelk CH, Weaver SC. Positively charged amino acid substitutions in the e2 envelope glycoprotein are associated with the emergence of venezuelan equine encephalitis virus. J Virol. 2002 Feb;76(4):1718-30. doi: 10.1128/jvi.76.4.1718-1730.2002. PMID: 11799167; PMCID: PMC135911.
320	Bernard KA, Klimstra WB, Johnston RE. Mutations in the E2 glycoprotein of Venezuelan equine encephalitis virus confer heparan sulfate interaction, low morbidity, and rapid clearance from blood of mice. Virology. 2000 Oct 10;276(1):93-103. doi: 10.1006/viro.2000.0546. PMID: 11021998.
321	Sharma A, Knollmann-Ritschel B. Current Understanding of the Molecular Basis of Venezuelan Equine Encephalitis Virus Pathogenesis and Vaccine Development. Viruses. 2019 Feb 18;11(2):164. doi: 10.3390/v11020164. PMID: 30781656; PMCID: PMC6410161.
322	Baxter VK, Heise MT. Immunopathogenesis of alphaviruses. Adv Virus Res. 2020;107:315-382. doi: 10.1016/bs.aivir.2020.06.002. Epub 2020 Jul 8. PMID: 32711733.
323	Patel MM, Widdowson MA, Glass RI, Akazawa K, Vinjé J, Parashar UD. Systematic literature review of role of noroviruses in sporadic gastroenteritis. Emerg Infect Dis. 2008 Aug;14(8):1224-31. doi: 10.3201/eid1408.071114. PMID: 18680645; PMCID: PMC2600393.
324	de Graaf M, van Beek J, Vennema H, Podkolzin AT, Hewitt J, Bucardo F, Templeton K, Mans J, Nordgren J, Reuter G, Lynch M, Rasmussen LD, Iritani N, Chan MC, Martella V, Ambert-Balay K, Vinjé J, White PA, Koopmans MP. Emergence of a novel GII.17 norovirus – End of the GII.4 era? Euro Surveill. 2015 Jul 2;20(26):21178. doi: 10.2807/1560-7917.es2015.20.26.21178. PMID: 26159308; PMCID: PMC5921880.
325	Saito M, Tsukagoshi H, Ishigaki H, Aso J, Ishii H, Okayama K, Ryo A, Ishioka T, Kuroda M, Saruki N, Katayama K, Kimura H. Molecular evolution of the capsid (VP1) region in human norovirus genogroup II genotype 3. Heliyon. 2020 May 3;6(5):e03835. doi: 10.1016/j.heliyon.2020.e03835. PMID: 32395646; PMCID: PMC7205756.
326	Tan M, Jiang X. Norovirus-host interaction: multi-selections by human histo-blood group antigens. Trends Microbiol. 2011 Aug;19(8):382-8. doi: 10.1016/j.tim.2011.05.007. Epub 2011 Jun 24. PMID: 21705222; PMCID: PMC3149758.
327	Kilic T, Koromyslova A, Hansman GS. Structural Basis for Human Norovirus Capsid Binding to Bile Acids. J Virol. 2019 Jan 4;93(2):e01581-18. doi: 10.1128/JVI.01581-18. PMID: 30355683; PMCID: PMC6321941.
328	Almand EA, Moore MD, Jaykus LA. Norovirus Binding to Ligands Beyond Histo-Blood Group Antigens. Front Microbiol. 2017 Dec 21;8:2549. doi: 10.3389/fmicb.2017.02549. PMID: 29312233; PMCID: PMC5742575.
329	Yang Y, Xia M, Wang L, Arumugam S, Wang Y, Ou X, Wang C, Jiang X, Tan M, Chen Y, Li X. Structural basis of host ligand specificity change of GII porcine noroviruses from their closely related GII human noroviruses. Emerg Microbes Infect. 2019;8(1):1642-1657. doi: 10.1080/22221751.2019.1686335. PMID: 31711377; PMCID: PMC6853222.
330	Tian P, Jiang X, Zhong W, Jensen HM, Brandl M, Bates AH, Engelbrektson AL, Mandrell R. Binding of recombinant norovirus like particle to histo-blood group antigen on cells in the lumen of pig duodenum. Res Vet Sci. 2007 Dec;83(3):410-8. doi: 10.1016/j.rvsc.2007.01.017. Epub 2007 Mar 26. PMID: 17379264.
331	Park BJ, Jung ST, Choi CS, Myoung J, Ahn HS, Han SH, Kim YH, Go HJ, Lee JB, Park SY, Song CS, Lee SW, Choi IS. Pathogenesis of Human Norovirus Genogroup II Genotype 4 in Post-Weaning Gnotobiotic Pigs. J Microbiol Biotechnol. 2018 Dec 28;28(12):2133-2140. doi: 10.4014/jmb.1809.09061. PMID: 30661347.
332	Meekins DA, Morozov I, Trujillo JD, Gaudreault NN, Bold D, Carossino M, Artiaga BL, Indran SV, Kwon T, Balaraman V, Madden DW, Feldmann H, Henningson J, Ma W, Balasuriya UBR, Richt JA. Susceptibility of swine cells and domestic pigs to SARS-CoV-2. Emerg Microbes Infect. 2020 Dec;9(1):2278-2288. doi: 10.1080/22221751.2020.1831405. PMID: 33003988; PMCID: PMC7594707.
333	Reza-Zaldívar EE, Hernández-Sapiéns MA, Minjarez B, Gómez-Pinedo U, Márquez-Aguirre AL, Mateos-Díaz JC, Matias-Guiu J, Canales-Aguirre AA. Infection Mechanism of SARS-COV-2 and Its Implication on the Nervous System. Front Immunol. 2021 Jan 29;11:621735. doi: 10.3389/fimmu.2020.621735. PMID: 33584720; PMCID: PMC7878381.
334	Harrison AG, Lin T, Wang P. Mechanisms of SARS-CoV-2 Transmission and Pathogenesis. Trends Immunol. 2020 Dec;41(12):1100-1115. doi: 10.1016/j.it.2020.10.004. Epub 2020 Oct 14. PMID: 33132005; PMCID: PMC7556779.
335	Darif D, Hammi I, Kihel A, El Idrissi Saik I, Guessous F, Akarid K. The pro-inflammatory cytokines in COVID-19 pathogenesis: What goes wrong? Microb Pathog. 2021 Feb 17:104799. doi: 10.1016/j.micpath.2021.104799. Epub ahead of print. PMID: 33609650; PMCID: PMC7889464.
336	Kyriakidis NC, López-Cortés A, González EV, Grimaldos AB, Prado EO. SARS-CoV-2 vaccines strategies: a comprehensive review of phase 3 candidates. NPJ Vaccines. 2021 Feb 22;6(1):28. doi: 10.1038/s41541-021-00292-w. PMID: 33619260; PMCID: PMC7900244.
337	Zhao Z, Li H, Wu X, Zhong Y, Zhang K, Zhang YP, Boerwinkle E, Fu YX. Moderate mutation rate in the SARS coronavirus genome and its implications. BMC Evol Biol. 2004 Jun 28;4:21. doi: 10.1186/1471-2148-4-21. PMID: 15222897; PMCID: PMC446188.
338	Knowles NJ, McCauley JW. Coxsackievirus B5 and the relationship to swine vesicular disease virus. Curr Top Microbiol Immunol. 1997;223:153-67. doi: 10.1007/978-3-642-60687-8_7. PMID: 9294928.
339	Escribano-Romero E, Jimenez-Clavero MA, Gomes P, García-Ranea JA, Ley V. Heparan sulphate mediates swine vesicular disease virus attachment to the host cell. J Gen Virol. 2004 Mar;85(Pt 3):653-663. doi: 10.1099/vir.0.19603-0. PMID: 14993651.
340	Chu RM, Moore DM, Conroy JD. Experimental swine vesicular disease, pathology and immunofluorescence studies. Can J Comp Med. 1979 Jan;43(1):29-38. PMID: 218706; PMCID: PMC1319935.
341	Dekker A, Moonen P, de Boer-Luijtze EA, Terpstra C. Pathogenesis of swine vesicular disease after exposure of pigs to an infected environment. Vet Microbiol. 1995 Jul;45(2-3):243-50. doi: 10.1016/0378-1135(95)00032-6. PMID: 7571375.
342	Senthilkumaran C, Bittner H, Ambagala A, Lung O, Babiuk S, Yang M, Zimmerman J, Giménez-Lirola LG, Nfon C. Use of Oral Fluids for Detection of Virus and Antibodies in Pigs Infected with Swine Vesicular Disease Virus. Transbound Emerg Dis. 2017 Dec;64(6):1762-1770. doi: 10.1111/tbed.12563. Epub 2016 Sep 15. PMID: 27632937.
343	Dekker A, van Hemert-Kluitenberg F, Baars C, Terpstra C. Isotype specific ELISAs to detect antibodies against swine vesicular disease virus and their use in epidemiology. Epidemiol Infect. 2002 Apr;128(2):277-84. doi: 10.1017/s0950268801006458. PMID: 12002546; PMCID: PMC2869821.
344	Gullberg M, Tolf C, Jonsson N, Mulders MN, Savolainen-Kopra C, Hovi T, Van Ranst M, Lemey P, Hafenstein S, Lindberg AM. Characterization of a putative ancestor of coxsackievirus B5. J Virol. 2010 Oct;84(19):9695-708. doi: 10.1128/JVI.00071-10. Epub 2010 Jul 14. PMID: 20631132; PMCID: PMC2937801.
345	Nagashima S, Takahashi M, Kobayashi T; Tanggis, Nishizawa T, Nishiyama T, Primadharsini PP, Okamoto H. Characterization of the Quasi-Enveloped Hepatitis E Virus Particles Released by the Cellular Exosomal Pathway. J Virol. 2017 Oct 27;91(22):e00822-17. doi: 10.1128/JVI.00822-17. PMID: 28878075; PMCID: PMC5660490.
346	Worm HC, van der Poel WH, Brandstätter G. Hepatitis E: an overview. Microbes Infect. 2002 May;4(6):657-66. doi: 10.1016/s1286-4579(02)01584-8. PMID: 12048035.
347	Smith DB, Izopet J, Nicot F, Simmonds P, Jameel S, Meng XJ, Norder H, Okamoto H, van der Poel WHM, Reuter G, Purdy MA. Update: proposed reference sequences for subtypes of hepatitis E virus (species Orthohepevirus A). J Gen Virol. 2020 Jul;101(7):692-698. doi: 10.1099/jgv.0.001435. PMID: 32469300; PMCID: PMC7660235.
102	Kamar N, Dalton HR, Abravanel F, Izopet J. Hepatitis E virus infection. Clin Microbiol Rev. 2014 Jan;27(1):116-38. doi: 10.1128/CMR.00057-13. PMID: 24396139; PMCID: PMC3910910.
103	Park WJ, Park BJ, Ahn HS, Lee JB, Park SY, Song CS, et al. Hepatitis E virus as an emerging zoonotic pathogen. J Vet Sci. 2016 Mar;17(1):1-11. doi: 10.4142/jvs.2016.17.1.1. Epub 2016 Mar 22. PMID: 27051334; PMCID: PMC4808633.
104	Halbur PG, Kasorndorkbua C, Gilbert C, Guenette D, Potters MB, et al. Comparative pathogenesis of infection of pigs with hepatitis E viruses recovered from a pig and a human. J Clin Microbiol. 2001 Mar;39(3):918-23. doi: 10.1128/JCM.39.3.918-923.2001. PMID: 11230404; PMCID: PMC87850.
105	Meng XJ, Halbur PG, Shapiro MS, Govindarajan S, Bruna JD, Mushahwar IK, et al. Genetic and experimental evidence for cross-species infection by swine hepatitis E virus. J Virol. 1998 Dec;72(12):9714-21. doi: 10.1128/JVI.72.12.9714-9721.1998. PMID: 9811705; PMCID: PMC110481.
348	Yin X, Feng Z. Hepatitis E Virus Entry. Viruses. 2019 Sep 20;11(10):883. doi: 10.3390/v11100883. PMID: 31547135; PMCID: PMC6832200.
349	Williams TP, Kasorndorkbua C, Halbur PG, Haqshenas G, Guenette DK, Toth TE, et al. Evidence of extrahepatic sites of replication of the hepatitis E virus in a swine model. J Clin Microbiol. 2001 Sep;39(9):3040-6. doi: 10.1128/jcm.39.9.3040-3046.2001. PMID: 11526125; PMCID: PMC88293.
350	Meng XJ, Purcell RH, Halbur PG, Lehman JR, Webb DM, Tsareva TS, Haynes JS, Thacker BJ, Emerson SU. A novel virus in swine is closely related to the human hepatitis E virus. Proc Natl Acad Sci U S A. 1997 Sep 2;94(18):9860-5. doi: 10.1073/pnas.94.18.9860. PMID: 9275216; PMCID: PMC23282.
351	Takahashi M, Nishizawa T, Miyajima H, Gotanda Y, Iita T, Tsuda F, Okamoto H. Swine hepatitis E virus strains in Japan form four phylogenetic clusters comparable with those of Japanese isolates of human hepatitis E virus. J Gen Virol. 2003 Apr;84(Pt 4):851-862. doi: 10.1099/vir.0.18918-0. PMID: 12655086.
352	Engle RE, Yu C, Emerson SU, Meng XJ, Purcell RH. Hepatitis E virus (HEV) capsid antigens derived from viruses of human and swine origin are equally efficient for detecting anti-HEV by enzyme immunoassay. J Clin Microbiol. 2002 Dec;40(12):4576-80. doi: 10.1128/jcm.40.12.4576-4580.2002. PMID: 12454155; PMCID: PMC154628.
353	Purdy MA, Khudyakov YE. Evolutionary history and population dynamics of hepatitis E virus. PLoS One. 2010 Dec 17;5(12):e14376. doi: 10.1371/journal.pone.0014376. PMID: 21203540; PMCID: PMC3006657.
354	Saunders-Hastings PR, Krewski D. Reviewing the History of Pandemic Influenza: Understanding Patterns of Emergence and Transmission. Pathogens. 2016 Dec 6;5(4):66. doi: 10.3390/pathogens5040066. PMID: 27929449; PMCID: PMC5198166.
355	Vijaykrishna D, Smith GJ, Pybus OG, Zhu H, Bhatt S, Poon LL, Riley S, Bahl J, Ma SK, Cheung CL, Perera RA, Chen H, Shortridge KF, Webby RJ, Webster RG, Guan Y, Peiris JS. Long-term evolution and transmission dynamics of swine influenza A virus. Nature. 2011 May 26;473(7348):519-22. doi: 10.1038/nature10004. PMID: 21614079.
356	Allen JD, Ross TM. H3N2 influenza viruses in humans: Viral mechanisms, evolution, and evaluation. Hum Vaccin Immunother. 2018;14(8):1840-1847. doi: 10.1080/21645515.2018.1462639. Epub 2018 May 14. PMID: 29641358; PMCID: PMC6149781.
357	Hayden FG, de Jong MD. Human influenza: Pathogenesis, clinical features, and management. In: Webster RG, Monto AS, Braciale TJ, Lamb RA. eds. Textbook of Influenza. 2nd ed. John Wiley & Sons Ltd, Oxford, UK; 2013. p. 373-391
358	Webby R, Richt J. Influenza in swine. In: Webster RG, Monto AS, Braciale TJ, Lamb RA. eds. Textbook of Influenza. 2nd ed. John Wiley & Sons Ltd, Oxford, UK; 2013. p. 190-202
359	Van Reeth K, Vincent AL. Influenza Viruses. In: Zimmerman JJ, Karriker LA, Ramirez A, Schwartz KJ, Stevenson GW, Zhang J. eds. Diseases of Swine. 11 ed. Wiley Blackwell, Hoboken, NJ; 2019. p. 576-593.
360	Nayak D, Shivakoti S, Balogun RA, Lee G, Zhou ZH. Structure, disassembly, assembly, and budding of influenza viruses. In: Webster RG, Monto AS, Braciale TJ, Lamb RA. eds. Textbook of Influenza. 2nd ed. John Wiley & Sons Ltd, Oxford, UK; 2013. p. 37-56.
361	Trebbien R, Larsen LE, Viuff BM. Distribution of sialic acid receptors and influenza A virus of avian and swine origin in experimentally infected pigs. Virol J. 2011 Sep 8;8:434. doi: 10.1186/1743-422X-8-434. PMID: 21902821; PMCID: PMC3177912.
362	Kuiken T, Taubenberger JK. Pathology of human influenza revisited. Vaccine. 2008 Sep 12;26 Suppl 4(Suppl 4):D59-66. doi: 10.1016/j.vaccine.2008.07.025. PMID: 19230162; PMCID: PMC2605683.
363	Hamborsky J, Kroger A, Wolfe CS. (2015). Influenza. In: Epidemiology and Prevention of Vaccine-Preventable Diseases. 13th ed. Washington, DC: Public Health Foundation; 2015. p. 187–208. doi: 10.1007/978-94-017-9882-2_21 2015
364	Schwaiger T, Sehl J, Karte C, Schäfer A, Hühr J, Mettenleiter TC, Schröder C, Köllner B, Ulrich R, Blohm U. Experimental H1N1pdm09 infection in pigs mimics human seasonal influenza infections. PLoS One. 2019 Sep 20;14(9):e0222943. doi: 10.1371/journal.pone.0222943. PMID: 31539406; PMCID: PMC6754157.
365	Iwasaki A, Peiris M, Baumgarth N, Carroll MC, Gonzalez S, Turner SJ, Doherty PC, Kelso A. Immunology of influenza. In: Webster RG, Monto AS, Braciale TJ, Lamb RA. eds. Textbook of Influenza. 2nd ed. John Wiley & Sons Ltd, Oxford, UK; 2013. p. 269-312.
366	Hale BG, Randall RE, Ortín J, Jackson D. The multifunctional NS1 protein of influenza A viruses. J Gen Virol. 2008 Oct;89(Pt 10):2359-2376. doi: 10.1099/vir.0.2008/004606-0. PMID: 18796704.
367	Hale BG, Albrecht RA, García-Sastre A. Innate immune evasion strategies of influenza viruses. Future Microbiol. 2010 Jan;5(1):23-41. doi: 10.2217/fmb.09.108. PMID: 20020828; PMCID: PMC2820251.
368	Das SR, Hensley SE, David A, Schmidt L, Gibbs JS, Puigbò P, Ince WL, Bennink JR, Yewdell JW. Fitness costs limit influenza A virus hemagglutinin glycosylation as an immune evasion strategy. Proc Natl Acad Sci U S A. 2011 Dec 20;108(51):E1417-22. doi: 10.1073/pnas.1108754108. Epub 2011 Nov 21. PMID: 22106257; PMCID: PMC3251056.
369	Van Reeth K, Ma W. Swine influenza virus vaccines: to change or not to change-that's the question. Curr Top Microbiol Immunol. 2013;370:173-200. doi: 10.1007/82_2012_266. PMID: 22976350.
370	Rambaut A, Pybus OG, Nelson MI, Viboud C, Taubenberger JK, Holmes EC. The genomic and epidemiological dynamics of human influenza A virus. Nature. 2008 May 29;453(7195):615-9. doi: 10.1038/nature06945. Epub 2008 Apr 16. PMID: 18418375; PMCID: PMC2441973.
371	Zhang W, Zhang L, He W, Zhang X, Wen B, Wang C, Xu Q, Li G, Zhou J, Veit M, Su S. Genetic Evolution and Molecular Selection of the HE Gene of Influenza C Virus. Viruses. 2019 Feb 19;11(2):167. doi: 10.3390/v11020167. PMID: 30791465; PMCID: PMC6409753.
372	Matsuzaki Y, Sugawara K, Furuse Y, Shimotai Y, Hongo S, Oshitani H, Mizuta K, Nishimura H. Genetic Lineage and Reassortment of Influenza C Viruses Circulating between 1947 and 2014. J Virol. 2016 Aug 26;90(18):8251-65. doi: 10.1128/JVI.00969-16. PMID: 27384661; PMCID: PMC5008092.
373	Matsuzaki Y, Katsushima N, Nagai Y, Shoji M, Itagaki T, Sakamoto M, Kitaoka S, Mizuta K, Nishimura H. Clinical features of influenza C virus infection in children. J Infect Dis. 2006 May 1;193(9):1229-35. doi: 10.1086/502973. Epub 2006 Mar 31. PMID: 16586359.
374	Wang M, Veit M. Hemagglutinin-esterase-fusion (HEF) protein of influenza C virus. Protein Cell. 2016 Jan;7(1):28-45. doi: 10.1007/s13238-015-0193-x. Epub 2015 Jul 28. PMID: 26215728; PMCID: PMC4707155.
375	Pachler K, Vlasak R. Influenza C virus NS1 protein counteracts RIG-I-mediated IFN signalling. Virol J. 2011 Feb 2;8:48. doi: 10.1186/1743-422X-8-48. PMID: 21288362; PMCID: PMC3038952.
376	Ganesh B, Masachessi G, Mladenova Z. Animal picobirnavirus. Virusdisease. 2014;25(2):223-38. doi: 10.1007/s13337-014-0207-y. Epub 2014 Apr 2. PMID: 25674589; PMCID: PMC4188182.
377	Malik YS, Kumar N, Sharma K, Dhama K, Shabbir MZ, Ganesh B, Kobayashi N, Banyai K. Epidemiology, phylogeny, and evolution of emerging enteric Picobirnaviruses of animal origin and their relationship to human strains. Biomed Res Int. 2014;2014:780752. doi: 10.1155/2014/780752. Epub 2014 Jul 17. PMID: 25136620; PMCID: PMC4124650.
378	Knox MA, Gedye KR, Hayman DTS. The Challenges of Analysing Highly Diverse Picobirnavirus Sequence Data. Viruses. 2018 Dec 3;10(12):685. doi: 10.3390/v10120685. PMID: 30513931; PMCID: PMC6316005.
379	Woo PC, Teng JL, Bai R, Wong AY, Martelli P, Hui SW, Tsang AK, Lau CC, Ahmed SS, Yip CC, Choi GK, Li KS, Lam CS, Lau SK, Yuen KY. High Diversity of Genogroup I Picobirnaviruses in Mammals. Front Microbiol. 2016 Nov 23;7:1886. doi: 10.3389/fmicb.2016.01886. PMID: 27933049; PMCID: PMC5120130.
380	Conceição-Neto N, Mesquita JR, Zeller M, Yinda CK, Álvares F, Roque S, Petrucci-Fonseca F, Godinho R, Heylen E, Van Ranst M, Matthijnssens J. Reassortment among picobirnaviruses found in wolves. Arch Virol. 2016 Oct;161(10):2859-62. doi: 10.1007/s00705-016-2987-4. Epub 2016 Jul 20. PMID: 27438074.
381	Duquerroy S, Da Costa B, Henry C, Vigouroux A, Libersou S, Lepault J, Navaza J, Delmas B, Rey FA. The picobirnavirus crystal structure provides functional insights into virion assembly and cell entry. EMBO J. 2009 Jun 3;28(11):1655-65. doi: 10.1038/emboj.2009.109. Epub 2009 Apr 30. PMID: 19407816; PMCID: PMC2693148.
382	Aubry M, Kama M, Vanhomwegen J, Teissier A, Mariteragi-Helle T, Hue S, Hibberd ML, Manuguerra JC, Christi K, Watson CH, Nilles EJ, Lau CL, Aaskov J, Musso D, Kucharski AJ, Cao-Lormeau VM. Ross River Virus Antibody Prevalence, Fiji Islands, 2013-2015. Emerg Infect Dis. 2019 Apr;25(4):827-830. doi: 10.3201/eid2504.180694. PMID: 30882332; PMCID: PMC6433005.
383	Michie A, Dhanasekaran V, Lindsay MDA, Neville PJ, Nicholson J, Jardine A, Mackenzie JS, Smith DW, Imrie A. Genome-Scale Phylogeny and Evolutionary Analysis of Ross River Virus Reveals Periodic Sweeps of Lineage Dominance in Western Australia, 1977-2014. J Virol. 2020 Jan 6;94(2):e01234-19. doi: 10.1128/JVI.01234-19. PMID: 31666378; PMCID: PMC6955267.
384	Zhang R, Kim AS, Fox JM, Nair S, Basore K, Klimstra WB, Rimkunas R, Fong RH, Lin H, Poddar S, Crowe JE Jr, Doranz BJ, Fremont DH, Diamond MS. Mxra8 is a receptor for multiple arthritogenic alphaviruses. Nature. 2018 May;557(7706):570-574. doi: 10.1038/s41586-018-0121-3. Epub 2018 May 16. PMID: 29769725; PMCID: PMC5970976.
385	Holmes AC, Basore K, Fremont DH, Diamond MS. A molecular understanding of alphavirus entry. PLoS Pathog. 2020 Oct 22;16(10):e1008876. doi: 10.1371/journal.ppat.1008876. PMID: 33091085; PMCID: PMC7580943.
386	Moller-Tank S, Kondratowicz AS, Davey RA, Rennert PD, Maury W. Role of the phosphatidylserine receptor TIM-1 in enveloped-virus entry. J Virol. 2013 Aug;87(15):8327-41. doi: 10.1128/JVI.01025-13. Epub 2013 May 22. PMID: 23698310; PMCID: PMC3719829.
387	Lim EXY, Supramaniam A, Lui H, Coles P, Lee WS, Liu X, Rudd PA, Herrero LJ. Chondrocytes Contribute to Alphaviral Disease Pathogenesis as a Source of Virus Replication and Soluble Factor Production. Viruses. 2018 Feb 15;10(2):86. doi: 10.3390/v10020086. PMID: 29462879; PMCID: PMC5850393.
388	Martella V, Bányai K, Matthijnssens J, Buonavoglia C, Ciarlet M. Zoonotic aspects of rotaviruses. Vet Microbiol. 2010 Jan 27;140(3-4):246-55. doi: 10.1016/j.vetmic.2009.08.028. Epub 2009 Aug 28. PMID: 19781872.
389	Martínez-Laso J, Román A, Rodriguez M, Cervera I, Head J, Rodríguez-Avial I, Picazo JJ. Diversity of the G3 genes of human rotaviruses in isolates from Spain from 2004 to 2006: cross-species transmission and inter-genotype recombination generates alleles. J Gen Virol. 2009 Apr;90(Pt 4):935-943. doi: 10.1099/vir.0.007807-0. Epub 2009 Mar 4. PMID: 19264637.
390	Huang P, Xia M, Tan M, Zhong W, Wei C, Wang L, Morrow A, Jiang X. Spike protein VP8* of human rotavirus recognizes histo-blood group antigens in a type-specific manner. J Virol. 2012 May;86(9):4833-43. doi: 10.1128/JVI.05507-11. Epub 2012 Feb 15. PMID: 22345472; PMCID: PMC3347384.
391	Degiuseppe JI, Beltramino JC, Millán A, Stupka JA, Parra GI. Complete genome analyses of G4P[6] rotavirus detected in Argentinean children with diarrhoea provides evidence of interspecies transmission from swine. Clin Microbiol Infect. 2013 Aug;19(8):E367-71. doi: 10.1111/1469-0691.12216. Epub 2013 Apr 15. PMID: 23586655.
392	Azevedo MS, Yuan L, Jeong KI, Gonzalez A, Nguyen TV, Pouly S, Gochnauer M, Zhang W, Azevedo A, Saif LJ. Viremia and nasal and rectal shedding of rotavirus in gnotobiotic pigs inoculated with Wa human rotavirus. J Virol. 2005 May;79(9):5428-36. doi: 10.1128/JVI.79.9.5428-5436.2005. PMID: 15827157; PMCID: PMC1082764.
393	Midgley SE, Bányai K, Buesa J, Halaihel N, Hjulsager CK, Jakab F, Kaplon J, Larsen LE, Monini M, Poljšak-Prijatelj M, Pothier P, Ruggeri FM, Steyer A, Koopmans M, Böttiger B. Diversity and zoonotic potential of rotaviruses in swine and cattle across Europe. Vet Microbiol. 2012 May 4;156(3-4):238-45. doi: 10.1016/j.vetmic.2011.10.027. Epub 2011 Oct 25. PMID: 22079216.
394	Jing Z, Zhang X, Shi H, Chen J, Shi D, Dong H, Feng L. A G3P[13] porcine group A rotavirus emerging in China is a reassortant and a natural recombinant in the VP4 gene. Transbound Emerg Dis. 2018 Apr;65(2):e317-e328. doi: 10.1111/tbed.12756. Epub 2017 Nov 16. PMID: 29148270; PMCID: PMC7169750.
395	Chen D, Zhou L, Tian Y, Wu X, Feng L, Zhang X, Liu Z, Pang S, Kang R, Yu J, Ye Y, Wang H, Yang X. Genetic characterization of a novel G9P[23] rotavirus A strain identified in southwestern China with evidence of a reassortment event between human and porcine strains. Arch Virol. 2019 Apr;164(4):1229-1232. doi: 10.1007/s00705-019-04188-y. Epub 2019 Feb 27. PMID: 30810805.
396	Matthijnssens J, Ciarlet M, Heiman E, Arijs I, Delbeke T, McDonald SM, Palombo EA, Iturriza-Gómara M, Maes P, Patton JT, Rahman M, Van Ranst M. Full genome-based classification of rotaviruses reveals a common origin between human Wa-Like and porcine rotavirus strains and human DS-1-like and bovine rotavirus strains. J Virol. 2008 Apr;82(7):3204-19. doi: 10.1128/JVI.02257-07. Epub 2008 Jan 23. PMI…
397	Tate JE, Burton AH, Boschi-Pinto C, Parashar UD; World Health Organization–Coordinated Global Rotavirus Surveillance Network. Global, Regional, and National Estimates of Rotavirus Mortality in Children <5 Years of Age, 2000-2013. Clin Infect Dis. 2016 May 1;62 Suppl 2:S96-S105. doi: 10.1093/cid/civ1013. PMID: 27059362.
398	Zheng BJ, Chang RX, Ma GZ, Xie JM, Liu Q, Liang XR, Ng MH. Rotavirus infection of the oropharynx and respiratory tract in young children. J Med Virol. 1991 May;34(1):29-37. doi: 10.1002/jmv.1890340106. PMID: 1653306.
399	Martella V, Bányai K, Lorusso E, Bellacicco AL, Decaro N, Camero M, Bozzo G, Moschidou P, Arista S, Pezzotti G, Lavazza A, Buonavoglia C. Prevalence of group C rotaviruses in weaning and post-weaning pigs with enteritis. Vet Microbiol. 2007 Jul 20;123(1-3):26-33. doi: 10.1016/j.vetmic.2007.03.003. Epub 2007 Mar 12. PMID: 17416471.
400	Liu Y, Huang P, Tan M, Liu Y, Biesiada J, Meller J, Castello AA, Jiang B, Jiang X. Rotavirus VP8*: phylogeny, host range, and interaction with histo-blood group antigens. J Virol. 2012 Sep;86(18):9899-910. doi: 10.1128/JVI.00979-12. Epub 2012 Jul 3. PMID: 22761376; PMCID: PMC3446626.
401	Ramig RF. Pathogenesis of intestinal and systemic rotavirus infection. J Virol. 2004 Oct;78(19):10213-20. doi: 10.1128/JVI.78.19.10213-10220.2004. PMID: 15367586; PMCID: PMC516399.
402	Fu ZF, Hampson DJ. Natural transmission of group A rotavirus within a pig population. Res Vet Sci. 1989 May;46(3):312-7. PMID: 2544970.
403	Clemente MG, Patton JT, Anders RA, Yolken RH, Schwarz KB. Rotavirus Infects Human Biliary Epithelial Cells and Stimulates Secretion of Cytokines IL-6 and IL-8 via MAPK Pathway. Biomed Res Int. 2015;2015:697238. doi: 10.1155/2015/697238. Epub 2015 Jul 13. PMID: 26247025; PMCID: PMC4515493.
404	Tate JE, Parashar UD. Rotavirus vaccines in routine use. Clin Infect Dis. 2014 Nov 1;59(9):1291-301. doi: 10.1093/cid/ciu564. Epub 2014 Jul 21. PMID: 25048849.
405	Saif LJ, Fernandez FM. Group A rotavirus veterinary vaccines. J Infect Dis. 1996 Sep;174 Suppl 1(Suppl 1):S98-106. doi: 10.1093/infdis/174.supplement_1.s98. PMID: 8752298; PMCID: PMC7110367.
406	Matthijnssens J, Heylen E, Zeller M, Rahman M, Lemey P, Van Ranst M. Phylodynamic analyses of rotavirus genotypes G9 and G12 underscore their potential for swift global spread. Mol Biol Evol. 2010 Oct;27(10):2431-6. doi: 10.1093/molbev/msq137. Epub 2010 Jun 3. PMID: 20522727.
407	Zheng H, Ye L, Fang X, Li B, Wang Y, Xiang X, Kong L, Wang W, Zeng Y, Ye L, Wu Z, She Y, Zhou X. Torque teno virus (SANBAN isolate) ORF2 protein suppresses NF-kappaB pathways via interaction with IkappaB kinases. J Virol. 2007 Nov;81(21):11917-24. doi: 10.1128/JVI.01101-07. Epub 2007 Aug 8. Erratum in: J Virol. 2008 Jan;82(1):593. PMID: 17686849; PMCID: PMC2168763.
408	Huang YW, Patterson AR, Opriessnig T, Dryman BA, Gallei A, Harrall KK, Vaughn EM, Roof MB, Meng XJ. Rescue of a porcine anellovirus (torque teno sus virus 2) from cloned genomic DNA in pigs. J Virol. 2012 Jun;86(11):6042-54. doi: 10.1128/JVI.00175-12. Epub 2012 Apr 4. PMID: 22491450; PMCID: PMC3372186. (a)
409	Krakowka S, Ellis JA. Evaluation of the effects of porcine genogroup 1 torque teno virus in gnotobiotic swine. Am J Vet Res. 2008 Dec;69(12):1623-9. doi: 10.2460/ajvr.69.12.1623. PMID: 19046010.
410	Mei M, Zhu L, Wang Y, Xu Z, Zhao L, Peng X, Wu Y, Li S, Guo W. Histopathological investigation in porcine infected with torque teno sus virus type 2 by inoculation. Virol J. 2011 Dec 15;8:545. doi: 10.1186/1743-422X-8-545. PMID: 22171963; PMCID: PMC3275549.
411	Okamoto H, Nishizawa T, Ukita M, Takahashi M, Fukuda M, Iizuka H, Miyakawa Y, Mayumi M. The entire nucleotide sequence of a TT virus isolate from the United States (TUS01): comparison with reported isolates and phylogenetic analysis. Virology. 1999 Jul 5;259(2):437-48. doi: 10.1006/viro.1999.9769. PMID: 10388667.
412	Okamoto H, Takahashi M, Nishizawa T, Tawara A, Fukai K, Muramatsu U, Naito Y, Yoshikawa A. Genomic characterization of TT viruses (TTVs) in pigs, cats and dogs and their relatedness with species-specific TTVs in primates and tupaias. J Gen Virol. 2002 Jun;83(Pt 6):1291-1297. doi: 10.1099/0022-1317-83-6-1291. PMID: 12029143.
413	Li G, Wang R, Cai Y, Zhang J, Zhao W, Gao Q, Franzo G, Su S. Epidemiology and evolutionary analysis of Torque teno sus virus. Vet Microbiol. 2020 May;244:108668. doi: 10.1016/j.vetmic.2020.108668. Epub 2020 Apr 6. PMID: 32402339.
414	Okamoto H. History of discoveries and pathogenicity of TT viruses. Curr Top Microbiol Immunol. 2009;331:1-20. doi: 10.1007/978-3-540-70972-5_1. PMID: 19230554.
415	Garbuglia AR, Iezzi T, Capobianchi MR, Pignoloni P, Pulsoni A, Sourdis J, Pescarmona E, Vitolo D, Mandelli F. Detection of TT virus in lymph node biopsies of B-cell lymphoma and Hodgkin's disease, and its association with EBV infection. Int J Immunopathol Pharmacol. 2003 May-Aug;16(2):109-18. doi: 10.1177/039463200301600204. PMID: 12797901.
416	Figueiredo CP, Franz-Vasconcelos HC, Giunta Gd, Mazzuco TL, Caon T, Fernandes AL, Simões CM, Antunes VL, Niel C, Barardi CR. Detection of Torque teno virus in Epstein-Barr virus positive and negative lymph nodes of patients with Hodgkin lymphoma. Leuk Lymphoma. 2007 Apr;48(4):731-5. doi: 10.1080/10428190701203954. PMID: 17454631.
417	Aramouni M, Martínez J, Nieto D, Kekarainen T, Segalés J. Exploratory study of Torque teno sus viruses in pulmonary inflammatory lesions in pigs. Vet Microbiol. 2013 Mar 23;162(2-4):338-344. doi: 10.1016/j.vetmic.2012.09.011. Epub 2012 Sep 14. PMID: 23031343.
418	Lee Y, Lin CM, Jeng CR, Chang HW, Chang CC, Pang VF. The pathogenic role of torque teno sus virus 1 and 2 and their correlations with various viral pathogens and host immunocytes in wasting pigs. Vet Microbiol. 2015 Nov 18;180(3-4):186-95. doi: 10.1016/j.vetmic.2015.08.027. Epub 2015 Aug 29. PMID: 26390821.
419	Zhang Z, Wang Y, Fan H, Lu C. Natural infection with torque teno sus virus 1 (TTSuV1) suppresses the immune response to porcine reproductive and respiratory syndrome virus (PRRSV) vaccination. Arch Virol. 2012 May;157(5):927-33. doi: 10.1007/s00705-012-1249-3. Epub 2012 Feb 11. PMID: 22327391.
420	Focosi D, Macera L, Boggi U, Nelli LC, Maggi F. Short-term kinetics of torque teno virus viraemia after induction immunosuppression confirm T lymphocytes as the main replication-competent cells. J Gen Virol. 2015 Jan;96(Pt 1):115-117. doi: 10.1099/vir.0.070094-0. Epub 2014 Oct 10. PMID: 25304651.
421	Lee Y, Lin CM, Jeng CR, Pang VF. Detection of torque teno sus virus 1 and 2 in porcine tissues by in situ hybridization using multi-strained pooled probes. Vet Microbiol. 2014 Aug 27;172(3-4):390-9. doi: 10.1016/j.vetmic.2014.06.002. Epub 2014 Jun 10. PMID: 24984843.
422	Sospedra M, Zhao Y, zur Hausen H, Muraro PA, Hamashin C, de Villiers EM, Pinilla C, Martin R. Recognition of conserved amino acid motifs of common viruses and its role in autoimmunity. PLoS Pathog. 2005 Dec;1(4):e41. doi: 10.1371/journal.ppat.0010041. Epub 2005 Dec 16. PMID: 16362076; PMCID: PMC1315278.
423	Leblanc D, Houde A, Gagné MJ, Plante D, Bellon-Gagnon P, Jones TH, Muehlhauser V, Wilhelm B, Avery B, Janecko N, Brassard J. Presence, viral load and characterization of Torque teno sus viruses in liver and pork chop samples at retail. Int J Food Microbiol. 2014 May 16;178:60-4. doi: 10.1016/j.ijfoodmicro.2014.03.005. Epub 2014 Mar 11. PMID: 24680858.
424	Kincaid RP, Burke JM, Cox JC, de Villiers EM, Sullivan CS. A human torque teno virus encodes a microRNA that inhibits interferon signaling. PLoS Pathog. 2013;9(12):e1003818. doi: 10.1371/journal.ppat.1003818. Epub 2013 Dec 19. PMID: 24367263; PMCID: PMC3868544.
425	Singh P, Ramamoorthy S. Lack of strong anti-viral immune gene stimulation in Torque Teno Sus Virus1 infected macrophage cells. Virology. 2016 Aug;495:63-70. doi: 10.1016/j.virol.2016.04.028. Epub 2016 May 11. PMID: 27179346; PMCID: PMC4912913.
426	Huang YW, Harrall KK, Dryman BA, Opriessnig T, Vaughn EM, Roof MB, Meng XJ. Serological profile of torque teno sus virus species 1 (TTSuV1) in pigs and antigenic relationships between two TTSuV1 genotypes (1a and 1b), between two species (TTSuV1 and -2), and between porcine and human anelloviruses. J Virol. 2012 Oct;86(19):10628-39. doi: 10.1128/JVI.00176-12. Epub 2012 Jul 18. PMID: 22811540; PMC…
